# Supplementary material for: Traumatic brain injury reprograms lipid droplet metabolism shaped by aging and diet in Drosophila brain
Source: PLoS One. 2025 Sep 12;20(9):e0332333. doi: 10.1371/journal.pone.0332333 (PMC12431085; doi:10.1371/journal.pone.0332333)
Supplement: S1 Data — Columns indicate the experiment condition, and rows indicate average values from single microcopy images of many cells in a region of the fly brain. Up to four regions were analyzed for each brain, as described in Fig 1. Values in Tables 1A and 2A are μm2, in Tables 1B and 2B are number of LDs per cell, and in Tables 1C and 2C are μm2 per cell. These data were used to determine averages and SEMs in Fig 3 and Tables 1 and 2. (XLSX) [file pone.0332333.s003.xlsx]

## Sheet: Table 1A. LD average area
Uninjured 1d	Uninjured 7d	Uninjured 14d	Uninjured 21d	Uninjured 28d	Uninjured 35d	Injured 1d	Injured 7d	Injured 14d	Injured 21d	Injured 28d	Injured 35d
0.43	0.815	0.71875	0.524667	0.521304	0.656887	1.04845	0.6	2.28333	1.3	0.798571	0.479186
0.387143	0.98069	0.4972	0.88963	0.695909	0.644783	1.05807	0.679	1.015	1.94333	0.516	0.502963
0.39	0.837222	0.6428	1.0193	0.42871	0.537273	1.53472	0.25	0.485385	1.20677	0.526774	0.445111
0.585	0.812885	1.56617	0.8581	0.560278	0.766563	1.0799	0.2675	0.780909	0.861379	1.02222	0.433095
0.37	0.427744	1.71917	0.790328	0.497143	0.8515	0.903462	0.451481	1.02386	2.16	0.563	0.407542
0.37	0.4325	0.544	1.17024	0.46632	0.590882	1.07375	0.37	0.632449	1.30889	0.661143	0.74481
0.465	0.371633	0.817333	1.00935	0.661242	1.18831	0.978516	0.571	0.526	1.054	0.514507	0.486931
0.532571	0.63973	0.392	1.49639	0.516337	0.918842	1.96143	0.5716	0.393333	1.71733	0.59736	0.502653
0.572222	0.6925	0.418461	1.01208	0.657557	0.767879	2.59833	0.43	1.01094	1.1475	0.64422	0.399316
0.521818	0.518333	0.322	0.899646	1.17255	0.717986	0.759091	0.655	0.442	0.791023	0.75125	0.621829
0.7225	0.5	0.54566	0.863101	0.654865	0.711546	1.1494	0.54	0.419167	1.23148	0.476875	0.411318
0.546452	0.3	0.488571	1.01305	0.395161	0.716606	0.8719	0.503333	0.468333	2.10356	0.438182	0.433421
0.717164	1.0775	0.587442	0.649708	0.364184	0.67996	0.56782	0.398333	1.385	0.827778	0.44013	0.518462
0.765	1.39	0.542692	0.788322	0.570484	0.911339	0.669959	0.726229	0.479655	0.766571	0.493421	0.508772
1.30353	0.25	0.424	1.55635	0.383781	0.507688	0.887169	0.65	0.857183	0.495714	0.60875	0.545584
2.23667	0.875	0.442917	1.00665	0.481589	0.988734	1.11361	0.875	2.115	0.987778	0.758976	0.588071
1.70538	1.05448	0.424286	0.674828	1.41275	0.6776	0.956806	0.621429	0.534333	1.81156	0.669091	0.461803
1.22571	0.2	0.368214	1.3947	0.656536	0.654062	0.976371	0.463614	0.772727	0.68275	0.558293	0.504
0.608	1.00632	0.456528	1.34	0.556032	0.4875	1.19561	0.49	1.48	0.488104	0.396842	2.8125
0.588056	0.738889	0.361071	0.970365	0.502486	0.604667	0.873958	0.632	2.11167	0.8522	0.577555	1.36
0.36	0.411707	0.426	1.16674	0.742326	0.721169	0.83569	0.285	0.772857	0.667241	0.654228	0.470825
0.432857	0.89871	0.640435	1.43391	0.55971	1.35588	0.544779	2.79167	0.265	0.796667	0.505172	0.535102
0.661304	0.976739	0.64	0.888305	1.0403	1.03643	0.980602	0.858333	0.34	0.48	0.481818	0.744412
0.713	0.525	1.33692	0.980727	0.514898	1.00989	0.752316	0.25	0.25	0.998125	0.582	1.31446
0.38	0.664	0.596552	0.906667	0.568814	1.24988	0.440339		0.216667	0.904706	0.519103	0.648302
0.856		0.355294	1.35723	0.635318	1.04571	0.777016		0.31	0.601538	0.714229	1.31446
		0.548781	0.859683	0.613333	0.766839	0.833571		1.1325	0.595	0.623436	0.633793
		0.55	1.68351	0.94049	0.742118	0.692282		0.94875	0.556923	0.607209	0.417941
		0.352857	1.25975	0.79204	1.14765	1.35455		0.745	0.586667	0.638529	0.580833
		0.852105	0.780424	0.923333	0.622581	0.550851		0.44	1.02	0.565625	0.526364
		0.471351	0.680559	0.860256	0.969627	0.716527			0.460875	0.598498	0.390256
			1.34257	0.763736	0.777875	1.54667			0.445	0.577947	0.506396
			1.10208	0.543	0.509516	2.10359			0.27	1.09667	0.950143
			0.801071	0.951522	0.491944	0.501053			0.918889	0.525493	1.40356
			1.518	0.836282	0.577869	1.00083			1.13902	0.465	0.501509
			1.23424	0.477097	0.793816	0.783103				0.419524
			0.606667	0.549457	0.738644	0.909128				0.373284
			0.55963	1.06816	0.714531					0.609623
					0.545263					0.44617
					0.4684					0.552881
					0.540963					0.595732
					0.423974					0.875459
					1.18525

## Sheet: Table 1B. LD number per cell
Uninjured 1d	Uninjured 7d	Uninjured 14d	Uninjured 21d	Uninjured 28d	Uninjured 35d	Injured 1d	Injured 7d	Injured 14d	Injured 21d	Injured 28d	Injured 35d
0.0196918	0.00196271	0.02	0.0280374	0.033046	0.130061	0.111111	0.000987167	0.00675676	0.0103806	0.00759219	0.126471
0.00666032	0.04039	0.0513347	0.0794118	0.0382609	0.0651558	0.579545	0.0137931	0.00484261	0.100304	0.0352113	0.0418605
0.00343938	0.0178042	0.0309406	0.166884	0.0354286	0.128467	0.988818	0.00113122	0.012334	0.165275	0.0739857	0.0638298
0.0104895	0.053553	0.223809	0.118624	0.0688995	0.0274207	0.100304	0.00330852	0.0209524	0.054717	0.0252101	0.0482759
0.00141844	0.133442	0.0132597	0.111927	0.0918367	0.0167504	0.0540541	0.0538922	0.0556258	0.00725295	0.0503356	0.318919
0.000892061	0.073193	0.00392465	0.0746003	0.147929	0.0345178	0.0171674	0.021121	0.0658602	0.0483438	0.142084	0.152216
0.00718907	0.0487562	0.0151057	0.151106	0.156008	0.221138	0.203822	0.0199601	0.00354108	0.00786164	0.111111	0.410765
0.0267994	0.043787	0.00998004	0.0820611	0.182397	0.173993	0.00814901	0.040783	0.00227963	0.0631136	0.138581	0.102941
0.027439	0.00554785	0.0164141	0.480438	0.214896	0.296963	0.00507185	0.000762195	0.172764	0.00623539	0.0798535	0.215074
0.0280255	0.0245902	0.0203252	0.244324	0.0457198	0.163636	0.288889	0.00163666	0.00489237	0.0774648	0.0714286	0.187215
0.0233918	0.00246914	0.0639325	0.52579	0.148893	0.570357	0.370288	0.00669643	0.0143541	0.105882	0.0246914	0.210441
0.0350679	0.00426743	0.0272374	0.179059	0.0466165	0.170313	0.355878	0.0346154	0.00532387	0.126338	0.0362637	0.029389
0.0595556	0.00310078	0.16206	0.191704	0.215385	0.292308	0.078629	0.007109	0.00723327	0.0171429	0.0745402	0.0465394
0.00421941	0.0253566	0.0902778	0.132163	0.0937973	0.299882	0.209201	0.183735	0.0204369	0.0426829	0.10411	0.0754967
0.0301418	0.00113895	0.0152672	0.308311	0.121302	0.189024	0.15514	0.000895255	0.15991	0.0156425	0.0823045	0.10026
0.00595238	0.0034965	0.0331492	0.201604	0.139505	0.262014	0.28066	0.00669643	0.0220183	0.0185185	0.120265	0.275049
0.0258964	0.0520646	0.0113821	0.0751945	0.430303	0.0228519	0.669392	0.00642792	0.024671	0.145631	0.22449	0.0842541
0.0600858	0.00143678	0.0344828	0.171042	0.195153	0.0308285	0.736538	0.129485	0.0349762	0.0928074	0.0946882	0.0339213
0.0278551	0.0309446	0.124567	0.00493097	0.225806	0.0324544	0.863544	0.0519126	0.00287356	0.0513729	0.0853933	0.00580551
0.0361809	0.015411	0.0237489	0.267399	0.525568	0.0326087	0.665722	0.00967118	0.0269865	0.0421941	0.0857143	0.0155039
0.00165289	0.0363798	0.0104822	0.115903	0.179541	0.0848018	0.354811	0.00215054	0.00782123	0.0498282	0.294258	0.106476
0.0136719	0.0278276	0.0550239	0.273713	0.0740343	0.0610413	0.0956816	0.00610998	0.00167084	0.0109971	0.275665	0.0502049
0.0480167	0.0431115	0.193095	0.448101	0.0319458	0.0199146	0.473781	0.00640341	0.00165837	0.0295567	0.0813309	0.0985507
0.038835	0.196581	0.0110356	0.596206	0.062341	0.149425	0.280124	0.000892061	0.00153139	0.0544218	0.114379	0.130282
0.00509165	0.015674	0.0527273	0.530973	0.405034	0.135303	0.048321		0.00490196	0.0162835	0.31117	0.0640871
0.00810373		0.0227577	0.116337	0.466102	0.0387454	0.0994387		0.00144092	0.033534	0.615176	0.0966387
		0.0541612	0.0772059	0.0363196	0.147619	0.201077		0.0158416	0.0207869	0.293166	0.0683962
		0.00830565	0.107675	0.233111	0.105985	0.172254		0.00930233	0.0135417	0.10475	0.172589
		0.00565428	0.146739	0.212587	0.0801887	0.0309278		0.00675676	0.0242775	0.0341023	0.0289622
		0.0349908	0.190531	0.264463	0.0577819	0.0767974		0.0026738	0.00389105	0.0600375	0.00837139
		0.0649123	0.260474	0.376068	0.261719	0.249478			0.164609	0.465066	0.0553977
			0.205882	0.118182	0.0864865	0.00412655			0.00411946	0.178698	0.3821
			0.147793	0.0431035	0.0616302	0.0939794			0.00611354	0.0188088	0.0824499
			0.0941704	0.0455446	0.057971	0.0315091			0.0434783	0.0581491	0.0470219
			0.109344	0.0813347	0.0574929	0.0502092			0.160459	0.039173	0.0623529
			0.0496241	0.0766378	0.219442	0.0576541				0.0356537
			0.0576923	0.0900196	0.294509	0.210784				0.0576592
			0.0770328	0.0780255	0.14447					0.0548087
					0.0571429					0.145062
					0.0465983					0.144963
					0.182679					0.40051
					0.104139					0.25875
					0.11579

## Sheet: Table 1C. LD area per cell
Uninjured 1d	Uninjured 7d	Uninjured 14d	Uninjured 21d	Uninjured 28d	Uninjured 35d	Injured 1d	Injured 7d	Injured 14d	Injured 21d	Injured 28d	Injured 35d
0.00846747	0.00159961	0.014375	0.0147103	0.017227	0.0854356	0.116494	0.0005923	0.0154279	0.0134948	0.00606291	0.0606029
0.0025785	0.03961	0.0255236	0.0706471	0.0266261	0.0420113	0.613198	0.00936552	0.00491525	0.194924	0.018169	0.0210543
0.00134136	0.014906	0.0198886	0.170104	0.0151886	0.0690219	1.51756	0.000282805	0.00598672	0.199449	0.0389737	0.0284113
0.00613636	0.0435324	0.350524	0.101791	0.0386029	0.0210197	0.108318	0.000885029	0.0163619	0.0471321	0.0257703	0.020908
0.000524823	0.0570789	0.0227956	0.0884587	0.045656	0.014263	0.0488358	0.0243313	0.0569532	0.0156664	0.0283389	0.129973
0.000330062	0.031656	0.00213501	0.0873002	0.0689822	0.0203959	0.0184335	0.00781478	0.0416532	0.0632766	0.0939378	0.113372
0.00334292	0.0181194	0.0123464	0.152518	0.103159	0.26278	0.199443	0.0113972	0.00186261	0.00828616	0.0571674	0.200014
0.0142726	0.0280118	0.00391218	0.122796	0.0941782	0.159872	0.0159837	0.0233116	0.000896657	0.108387	0.0827827	0.0517437
0.0157012	0.00384189	0.00686869	0.486244	0.141306	0.228031	0.0131784	0.000327744	0.174654	0.00715511	0.0514432	0.0858824
0.0146242	0.0127459	0.00654472	0.219805	0.0536089	0.117489	0.219293	0.00107201	0.00216243	0.0612764	0.0536607	0.116416
0.0169006	0.00123457	0.0348854	0.45381	0.097505	0.405835	0.42561	0.00361607	0.00601675	0.130392	0.0117747	0.0865579
0.0191629	0.00128023	0.0133074	0.181396	0.0184211	0.122047	0.31029	0.0174231	0.00249335	0.26576	0.0158901	0.0127378
0.0427111	0.00334109	0.095201	0.124552	0.0784396	0.198757	0.0446472	0.00283175	0.0100181	0.0141905	0.0328074	0.0241289
0.00322785	0.0352456	0.0489931	0.104187	0.0535098	0.273294	0.140156	0.133434	0.00980268	0.0327195	0.0513699	0.0384106
0.0392908	0.000284738	0.00647328	0.479839	0.0465533	0.0959654	0.137636	0.000581916	0.137072	0.00775419	0.0501029	0.0547005
0.0133135	0.00305944	0.0146823	0.202944	0.0671838	0.259062	0.312547	0.00585938	0.0465688	0.0182922	0.0912784	0.161749
0.0441633	0.0549013	0.00482927	0.0507433	0.607909	0.0154845	0.640479	0.00399449	0.0131826	0.263819	0.150204	0.0389088
0.0736481	0.000287356	0.012697	0.238552	0.128125	0.0201638	0.719135	0.0600312	0.027027	0.0633643	0.0528637	0.0170963
0.0169359	0.0311401	0.0568685	0.00660749	0.125556	0.0158215	1.03246	0.0254372	0.00425287	0.0250753	0.0338876	0.016328
0.0212764	0.011387	0.00857506	0.259475	0.264091	0.0197174	0.581813	0.00611219	0.0569865	0.0359578	0.0495048	0.0210853
0.000595041	0.0149778	0.00446541	0.135229	0.133278	0.0611564	0.296512	0.000612903	0.00604469	0.0332474	0.192512	0.0501317
0.00591797	0.025009	0.0352392	0.39248	0.0414378	0.0827648	0.0521253	0.017057	0.000442774	0.008761	0.139259	0.0268648
0.0317537	0.0421087	0.123581	0.398051	0.0332333	0.0206401	0.464591	0.00549627	0.000563847	0.0141872	0.0391867	0.0733623
0.0276893	0.103205	0.0147538	0.584715	0.0320992	0.150903	0.210742	0.000223015	0.000382848	0.0543197	0.0665686	0.17125
0.00193483	0.0104075	0.0314545	0.481416	0.230389	0.169114	0.0212776		0.00106209	0.0147318	0.161529	0.0415478
0.00693679		0.00808568	0.157896	0.296123	0.0405166	0.0772654		0.000446686	0.020172	0.439377	0.127027
		0.0297226	0.0663725	0.022276	0.1132	0.167612		0.0179406	0.0123682	0.18277	0.0433491
		0.00456811	0.181271	0.219239	0.0786534	0.119249		0.00882558	0.00754167	0.0636054	0.072132
		0.00199515	0.184855	0.168378	0.0920283	0.0418932		0.00503378	0.0142428	0.0217753	0.0168222
		0.0298158	0.148695	0.244187	0.0359739	0.0423039		0.00117647	0.00396887	0.0339587	0.00440639
		0.0305965	0.177268	0.323515	0.25377	0.178758			0.0758642	0.278341	0.0216193
			0.276412	0.0902597	0.0672757	0.00638239			0.00183316	0.103278	0.193494
			0.162879	0.0234052	0.0314016	0.197695			0.00165066	0.020627	0.0783392
			0.0754372	0.0433366	0.0285185	0.0157877			0.0399517	0.0305569	0.0659979
			0.165984	0.0680188	0.0332234	0.050251			0.182765	0.0182155	0.0312706
			0.0612481	0.0365637	0.174196	0.0451491				0.0149576
			0.035	0.0494618	0.217537	0.19163				0.0215232
			0.0431098	0.0833439	0.103228					0.0334126
					0.0311579					0.0647222
					0.0218267					0.0801474
					0.0988227					0.238597
					0.0441522					0.226525
					0.13724

## Sheet: Table 2A. LD average area
Uninjured 24 h Water	Injured 24 h Water	Uninjured 24 h CMYD	Injured 24 h CMYD	Uninjured 24 h Glucose	Injured 24 h Glucose	Uninjured 24 h Ketogenic	Injured 24 h Ketogenic	Uninjured 2 h Water	Injured 2 h Water	Uninjured 2 h CMYD	Injured 2 h CMYD	Uninjured 2 h Glucose	Injured 2 h Glucose	Uninjured 2 h Ketogenic	Injured 2 h Ketogenic
0.638132	0.57946	0.656988	0.451024	0.619821	0.5715	0.7152	0.758409	0.539355	0.51	0.517222	0.497353	0.551733	0.57125	0.735113	0.7561
0.670578	0.915238	0.527736	0.858288	1.07482	0.697795	0.649741	0.688618	0.45348	0.628298	0.472429	0.450571	0.510594	0.387899	0.564369	0.634499
0.547151	0.4175	0.533837	0.774177	0.459574	0.72392	0.572056	0.904787	0.515085	0.619636	0.767451	0.686364	0.555133	0.27623	0.620074	0.717476
0.95621	0.528182	0.620641	0.892444	1.02758	0.861005	0.576034	0.94804	0.6348	0.685625	0.614516	0.470579	0.685253	0.369281	0.720807	0.637438
0.705517	0.739495	0.775126	0.804466	0.859727	0.663093	0.666111	0.829193	0.639209	0.718696	0.422571	0.708228	0.646538	0.397249	0.763592	0.654354
0.643081	0.674138	1.13202	0.642556	0.609125	0.628486	0.677816	0.95376	0.52	0.6124	0.526222	0.615816	0.670114	0.365588	0.652222	0.724934
0.551923	0.647143	0.488833	0.723967	0.854524	0.654021	0.592136	0.94029	0.577578	0.526923	0.597451	1.04394	0.792956	0.240065	0.732268	0.701445
0.658118	0.648958	0.506667	0.651364	0.952	0.662936	0.901224	0.678654	0.495	0.642188	0.7955	0.722609	0.550684	0.554693	0.772489	0.733105
0.697869	0.408182	0.755972	0.834007	0.571905	0.740476	0.5745	0.978085	0.412165	0.623459	0.516129	0.784	0.451011	0.589115	0.578516	0.680532
0.68625	0.665054	0.750239	0.921713	0.653457	0.604362	0.953611	1.22174	0.481	0.628474	0.703571	0.570833	0.551	0.229048	0.660604	0.623478
0.690756	0.819552	0.645263	0.967158	0.73	0.541157	0.59058	0.987095	0.562898	0.690132	0.559744	0.7525	0.575432	0.525697	0.597698	0.596908
0.602326	0.742823	0.419403	0.582222	0.667759	0.600082	0.492879	0.711225	0.476741	0.539	0.532917	0.518372	0.999911	0.333281	0.697891	0.690674
0.617368	0.752857	0.534634	0.783795	0.52	0.583772	0.459314	0.461676	0.605	0.598393	0.585094	0.563333	0.676923	0.503125	0.6104	0.614928
0.564342	0.942174	0.551275	0.776675	0.861273	0.671385	0.640413	0.703378	0.496154	0.875311	0.411385	0.464706	0.699928	0.655099	0.657639	0.518985
0.667757	0.941846	0.587521	1.13861	0.62513	0.698517	0.427132	0.746825		0.631417	1.54412	0.51875	0.622706	0.773462	0.625482	0.637266
0.650396	1.57207	0.563023	0.879229	0.565	0.640677	0.760094	0.714247		0.820333	0.537342	0.615217	0.642381	0.482326	0.741	0.6605
0.669145	1.05301	0.700476	0.581366	0.892941	0.583717	0.851078	0.709832		0.62	0.618833	1.07372	0.722518	0.717308	0.743394	0.63534
0.55	0.874953	0.634878	0.790732	0.575595	0.78252	0.94733	0.918671		0.70882	0.581776	0.46	0.612549	0.291901	0.746415	0.535241
0.579172	0.672381	0.723494	0.742096	1.19095	0.548492	1.01047	0.854681		0.594054	0.481191	0.570632	0.427626	0.455116	0.687791	0.443923
0.510516	0.692034	0.640876	0.704686	0.857407	0.593984	0.800981	0.493023		0.73959	0.455714	0.497955	0.526471	0.511967	0.709944	0.559676
0.417068	0.619451	0.548354	0.770839	0.482727	0.532076	0.8477	0.492818		0.714471	0.779211	0.480139	0.428654	0.578204	0.586284	0.570777
0.439074	0.556238	0.557407	0.7532	0.6332	0.586108	0.627006	0.758235		0.532687	0.449643	0.495429	0.745232	0.340725	0.830782	0.789919
0.683285	0.599474	0.499371	0.631358	0.661167	1.1366	0.591667	0.700974		0.667273	0.788775	0.517561	0.719355	0.458261	0.713454	0.681402
0.348095	0.468955	0.726787	0.489479	0.4008	0.6266	0.522975	0.729831		0.669014	0.928367	0.511148	0.509717	0.442513	0.61125
0.740137	0.724156	0.600357	0.774843	0.513333	0.794602	0.723775	0.596303		0.523719	0.624375	0.417143		0.462788	0.644388
0.524386	0.697136	0.599352	0.630078	1.01449		0.574606	0.918394		0.58314	0.52775	0.669071		0.363571	0.496552
0.612543	0.806221	0.577747	0.72013	0.654737		0.607095	0.865652		0.651343	0.511549	0.494048		0.57004
0.522297	0.824833	0.548182	0.690654			0.457882	1.26207		0.650706	0.787931	0.512991		0.480233
0.500151	0.715656	0.465878	0.82872			0.758974	0.995972		0.573955	0.586333	0.531871		0.460932
0.636515	0.804046	0.647839	0.569464			0.530184	0.666539		0.657742	0.685769	0.677747		0.467162
0.483299	0.656625		0.617237			0.7555	0.950032		0.647574	0.5725	0.594857		0.472339
	0.73282		1.10198			0.646031	0.785658		0.437308	0.55918	0.582269		0.584146
	0.743704		0.838221			0.696062	0.773299		0.622536	0.953824	1.23887		0.435205
			0.742825				0.613472		0.255	0.541558	0.393462		0.528454
			0.815451				0.744024		0.603	0.465405	0.629084		0.480401
							0.801504		0.478333	0.759038	0.965686		0.5268
									0.696875	0.69973	0.391111		0.503518
									0.661014	0.49902	0.449783
									0.627222	0.4375	0.734483
									0.749205	0.561316	0.4875
										0.445543	0.414118
										0.601058
										0.516042
										0.486044

## Sheet: Table 2B. LD number per cell
Uninjured 24 h Water	Injured 24 h Water	Uninjured 24 h CMYD	Injured 24 h CMYD	Uninjured 24 h Glucose	Injured 24 h Glucose	Uninjured 24 h Ketogenic	Injured 24 h Ketogenic	Uninjured 2 h Water	Injured 2 h Water	Uninjured 2 h CMYD	Injured 2 h CMYD	Uninjured 2 h Glucose	Injured 2 h Glucose	Uninjured 2 h Ketogenic	Injured 2 h Ketogenic
0.0923858	0.143226	0.261417	0.254	0.216634	0.440165	0.403226	0.199095	0.0790816	0.00616016	0.0253165	0.0382023	0.110783	0.0576369	0.221667	0.4406
0.299827	0.0510949	0.118304	0.504545	0.065534	0.443508	0.180685	0.260274	0.458054	0.0658263	0.11254	0.0295359	0.117305	0.209091	0.173693	0.399771
0.157627	0.0060423	0.154399	0.346491	0.0695266	0.423077	0.283069	0.42944	0.201022	0.0703325	0.0789474	0.112821	0.110567	0.107394	0.209627	0.601719
0.178417	0.0275344	0.152642	0.204313	0.0594595	0.488318	0.495816	0.334817	0.211864	0.0650407	0.0612043	0.237255	0.216157	0.240634	0.108202	0.963203
0.492569	0.158654	0.35097	0.302053	0.165413	0.335227	0.292683	0.405405	0.29798	0.0877863	0.0369198	0.421333	0.157258	0.299709	0.339806	0.372549
0.305355	0.112987	0.248677	0.302578	0.0995025	0.380454	0.399083	0.323962	0.179601	0.0768049	0.0543478	0.229268	0.184486	0.146552	0.338462	0.699443
0.0514342	0.0844391	0.118343	0.913907	0.225806	0.324415	0.480187	0.294677	0.227961	0.0195489	0.0675497	0.16391	0.169867	0.285185	0.156704	0.596284
0.0699589	0.222222	0.0410256	0.55579	0.0832342	0.288742	0.273743	0.124551	0.167901	0.0977099	0.0232019	0.0531178	0.240246	0.379237	0.504405	0.314415
0.0857947	0.0267966	0.134831	0.396624	0.114286	0.411765	0.647948	0.122555	0.0957552	0.512903	0.0315361	0.018797	0.231469	0.48855	0.122254	0.341954
0.202397	0.346516	0.354839	0.357002	0.149171	0.467662	0.217523	0.164875	0.0747863	0.372197	0.126126	0.0121951	0.0403226	0.0458515	0.196332	0.357977
0.197347	0.138716	0.173675	0.340269	0.0632911	0.183891	0.152318	0.212121	0.263473	0.238244	0.0448276	0.0250223	0.261712	0.533981	0.123651	0.468835
0.147766	0.10828	0.107891	0.237676	0.185304	0.400982	0.106452	0.344595	0.227273	0.0297619	0.0263736	0.0474614	0.175466	0.073903	0.235955	0.571735
0.167894	0.520384	0.0481786	0.538961	0.0152174	0.214689	0.170854	0.356455	0.196429	0.374165	0.078056	0.00798935	0.130818	0.0981595	0.217865	0.353239
0.316667	0.363158	0.167228	1.47217	0.0552764	0.52381	0.210069	0.140684	0.387674	0.490305	0.0511811	0.0205314	0.279352	0.407008	0.563601	0.853608
0.165635	0.342529	0.173591	0.64	0.184591	0.252416	0.338309	0.626866		0.283019	0.0272436	0.0290065	0.162214	0.152642	0.269919	1.26634
0.199549	0.344121	0.207329	1.28109	0.00414079	0.158901	0.20229	2.11905		0.48583	0.159919	0.0300654	0.142534	0.253687	0.42065	0.332226
0.206522	0.341004	0.159575	0.166789	0.0862944	0.277983	0.301989	0.192869		0.216901	0.0896861	0.0476718	0.117399	0.13	0.220884	0.694546
0.346342	0.189046	0.134647	0.303062	0.125186	0.168212	0.359023	0.428184		0.39207	0.154401	0.0214689	0.229385	0.284706	0.387569	0.244108
0.337209	0.115069	0.156456	0.321154	0.0963303	0.254623	0.282322	0.0783333		0.237942	0.109375	0.237797	0.216849	0.262729	0.513402	0.125
0.641822	0.103509	0.233083	1.04031	0.0633803	0.421053	0.502347	0.208065		0.391813	0.0322953	0.0540541	0.0165209	1.42228	0.246914	0.3375
0.505703	0.284672	0.169893	0.514389	0.0700637	0.49226	0.184843	0.30303		0.132193	0.0386179	0.137931	0.0552017	0.929897	0.312821	0.111351
0.0839813	0.167218	0.119734	0.567108	0.0390016	0.266773	0.338057	0.275974		0.329897	0.0527307	0.124334	0.217631	0.877984	0.545588	0.325397
0.139511	0.0438293	0.331942	0.323138	0.0930233	0.160256	0.281879	0.388316		0.0296496	0.044505	0.0389734	0.194969	0.0384615	0.363504	0.408133
0.0259259	0.0801435	0.480069	0.204038	0.0356633	0.126582	0.322667	0.140143		0.274662	0.0491474	0.096672	0.0932278	0.799172	0.089172
0.166098	0.433929	0.154129	0.23778	0.00694444	0.555814	0.456044	0.169057		0.211169	0.0196319	0.0118044		0.861284	0.0952381
0.40354	0.413721	0.194951	0.304142	0.0915888		0.363436	0.252618		0.327027	0.0582242	0.283208		0.617647	0.0592441
0.382208	0.399371	0.201133	0.25061	0.0277372		0.613014	0.297048		0.379245	0.0763441	0.264567		0.48723
0.275605	0.206186	0.111111	0.234023			0.247813	0.680851		0.180851	0.0562016	0.249417		0.940358
0.420719	0.118793	0.59322	0.234184			0.196309	0.45671		0.124535	0.122574	0.197957		0.554469
0.347368	0.226252	0.468986	0.817875			0.232906	0.154532		0.161458	0.0521042	0.127928		0.421252
0.302611	0.206718		0.510924			0.225443	0.410156		0.49009	0.0326383	0.18617		0.947644
	0.04253		0.43502			0.740741	0.58193		0.103175	0.114447	0.433846		0.0911111
	0.228383		0.460656			0.51865	1.47634		0.131805	0.0696721	0.0996241		0.30427
			0.450586				1		0.00802139	0.135088	0.0245052		0.124839
			0.394737				0.666667		0.0665189	0.16408	0.183989		0.90429
							0.804501		0.0146163	0.056338	0.209446		0.251678
									0.0509554	0.0543319	0.0078329		0.0694087
									0.110224	0.0744526	0.057572
									0.038055	0.0408685	0.0292634
									0.116402	0.109985	0.0233372
										0.16	0.0376106
										0.207585
										0.106667
										0.132653

## Sheet: Table 2C. LD area per cell
Uninjured 24 h Water	Injured 24 h Water	Uninjured 24 h CMYD	Injured 24 h CMYD	Uninjured 24 h Glucose	Injured 24 h Glucose	Uninjured 24 h Ketogenic	Injured 24 h Ketogenic	Uninjured 2 h Water	Injured 2 h Water	Uninjured 2 h CMYD	Injured 2 h CMYD	Uninjured 2 h Glucose	Injured 2 h Glucose	Uninjured 2 h Ketogenic	Injured 2 h Ketogenic
0.0589543	0.0829935	0.171748	0.11456	0.134275	0.251554	0.288387	0.150996	0.0426531	0.00314168	0.0130942	0.019	0.0611226	0.0329251	0.16295	0.333137
0.201057	0.046764	0.062433	0.433046	0.0704369	0.309477	0.117399	0.17923	0.207718	0.0413585	0.0531672	0.013308	0.0598955	0.0811061	0.098027	0.253654
0.0862458	0.00252266	0.0824237	0.268246	0.0319527	0.306274	0.161931	0.388552	0.103543	0.0435806	0.0605882	0.0774359	0.0613797	0.0296655	0.129985	0.431719
0.170604	0.0145432	0.0947358	0.182338	0.0610991	0.420444	0.285607	0.317419	0.134492	0.0445935	0.0376111	0.111647	0.148122	0.0888617	0.077993	0.613983
0.347516	0.117324	0.272046	0.242991	0.14221	0.222287	0.194959	0.336159	0.190471	0.0630916	0.0156013	0.2984	0.101673	0.119059	0.259473	0.243779
0.196368	0.0761688	0.281508	0.194423	0.0606095	0.23911	0.270505	0.308983	0.0933925	0.0470353	0.028599	0.141187	0.123627	0.0535776	0.220752	0.50705
0.0283877	0.0546442	0.0578501	0.661639	0.192957	0.212174	0.284336	0.277082	0.131665	0.0103007	0.0403576	0.171113	0.134697	0.068463	0.11475	0.41826
0.0460412	0.144213	0.0207863	0.362021	0.079239	0.191417	0.246704	0.084527	0.0831111	0.0627481	0.0184571	0.0383834	0.1323	0.21036	0.389648	0.230499
0.0598734	0.0109379	0.101929	0.330788	0.0653606	0.304902	0.372246	0.11987	0.0394669	0.319774	0.0162767	0.0147368	0.104395	0.287812	0.0707259	0.232711
0.138895	0.230452	0.266214	0.329053	0.097477	0.282637	0.207432	0.201434	0.0359722	0.233916	0.0887387	0.00696138	0.0222177	0.0105022	0.129698	0.223191
0.136318	0.113685	0.112066	0.329094	0.0462025	0.0995137	0.0899559	0.209384	0.148308	0.16442	0.0250919	0.0188293	0.150598	0.280712	0.0739058	0.279851
0.0890034	0.0804331	0.0452496	0.13838	0.123738	0.240622	0.0524677	0.245085	0.10835	0.0160417	0.014055	0.0246027	0.17545	0.0246305	0.164671	0.394882
0.103652	0.391775	0.0257579	0.422435	0.00791304	0.12533	0.0784757	0.164567	0.118839	0.223898	0.0456701	0.00450067	0.0885535	0.0493865	0.132985	0.217217
0.178708	0.342158	0.0921885	1.1434	0.047608	0.351678	0.134531	0.0989544	0.192346	0.429169	0.0210551	0.00954106	0.195526	0.266631	0.370646	0.44301
0.110604	0.322609	0.101988	0.728713	0.115393	0.176316	0.144503	0.468159		0.178703	0.0420673	0.0150471	0.101012	0.118063	0.168829	0.806998
0.129786	0.540982	0.116731	1.12637	0.00233955	0.101804	0.153759	1.51352		0.398543	0.0859312	0.0184967	0.0915611	0.12236	0.311702	0.219435
0.138193	0.359079	0.111778	0.0969655	0.0770558	0.162263	0.257016	0.136904		0.134479	0.0555008	0.0511863	0.0848226	0.09325	0.164204	0.441273
0.190488	0.165406	0.0854844	0.239641	0.0720566	0.131629	0.340113	0.39336		0.277907	0.0898268	0.00987571	0.14051	0.0831059	0.289287	0.130657
0.195302	0.0773699	0.113195	0.238327	0.114725	0.139659	0.285277	0.06695		0.14135	0.0526302	0.135695	0.0927301	0.119572	0.353113	0.0554904
0.32766	0.0716316	0.149377	0.73309	0.0543427	0.250099	0.402371	0.102581		0.289781	0.0147174	0.0269165	0.00869776	0.728161	0.175295	0.188891
0.210913	0.17634	0.0931613	0.396511	0.0338217	0.26192	0.156691	0.149339		0.0944479	0.0300915	0.0662261	0.0236624	0.53767	0.183402	0.0635568
0.036874	0.0930132	0.0667406	0.427146	0.0246958	0.156358	0.211964	0.209253		0.175732	0.02371	0.0615986	0.162186	0.299151	0.453265	0.257037
0.0953259	0.0262745	0.165762	0.204016	0.0615039	0.182147	0.166778	0.272199		0.0197844	0.0351045	0.0201711	0.140252	0.0176254	0.259343	0.278102
0.00902469	0.0375837	0.348908	0.0998725	0.0142939	0.0793165	0.168747	0.10228		0.183752	0.0456269	0.0494136	0.0475198	0.353644	0.0545064
0.122935	0.314232	0.0925321	0.184242	0.00356481	0.441651	0.330073	0.100809		0.110593	0.0122577	0.00492411		0.398592	0.0613703
0.211611	0.28842	0.116844	0.191633	0.0929159		0.208833	0.232003		0.190703	0.0307278	0.189486		0.224559	0.0294178
0.234119	0.321981	0.116204	0.180472	0.0181606		0.372157	0.25714		0.247019	0.0390538	0.130709		0.277741
0.143948	0.170069	0.0609091	0.161629			0.113469	0.859282		0.117681	0.044283	0.127949		0.451591
0.210423	0.0850146	0.276368	0.194073			0.148993	0.45487		0.0714777	0.0718692	0.105287		0.255573
0.221105	0.181917	0.303827	0.46575			0.123483	0.103001		0.106198	0.0357315	0.0867027		0.196793
0.146252	0.135736		0.315361			0.170322	0.389661		0.317369	0.0186854	0.110745		0.447609
	0.0311668		0.479384			0.478542	0.457198		0.0451191	0.0639963	0.252615		0.0532222
	0.16985		0.386131			0.361012	1.14165		0.0820535	0.0664549	0.123421		0.13242
			0.334707				0.613472		0.00204545	0.0731579	0.00964185		0.0659717
			0.321889				0.496016		0.0401109	0.0763636	0.115744		0.434422
							0.64481		0.00699147	0.0427627	0.202259		0.132584
									0.0355096	0.0380176	0.00306353		0.0349486
									0.0728594	0.0371533	0.0258949
									0.0238689	0.0178799	0.0214934
									0.087209	0.0617366	0.0113769
										0.071287	0.0155752
										0.124771
										0.0550444
										0.0644752
