# Supplementary material for: Traumatic brain injury reprograms lipid droplet metabolism shaped by aging and diet in Drosophila brain
Source: PLoS One. 2025 Sep 12;20(9):e0332333. doi: 10.1371/journal.pone.0332333 (PMC12431085; doi:10.1371/journal.pone.0332333)
Supplement: S2 Data — Columns represent the three replicates for both uninjured and injured flies, while rows show the abundance of individual lipid species, shorted alphabetically. These data were used for the analyses shown in Figs 5A and 5B. (XLSX) [file pone.0332333.s004.xlsx]

## Sheet: Sheet1
Compound Name	Rimkus_4H1_50x_pos_012723_032 NORMALIZED	Rimkus_4H2_50x_pos_012723_027 NORMALIZED	Rimkus_4H3_50x_pos_012723_026 NORMALIZED	Rimkus_NH1_50x_pos_012723_035 NORMALIZED	Rimkus_NH2_50x_pos_012723_029 NORMALIZED	Rimkus_NH3_50x_pos_012723_033 NORMALIZED
Label	Injured1	Injured 1	Injured1	Uninjured1	Uninjured1	Uninjured 1
C17-carnitine(d3)	1.3246	0.973169	1.29049	1.73957	1.07115	1.29195
CAR 14:0	36482	33951.7	32206.5	82623.2	229854	146888
CAR 16:0	166224	158953	155588	398773	967270	732289
CAR 16:1	82037.6	74509.9	67365.4	157117	290047	218176
CAR 17:0	1418.73	6790.9	2501.64	12999.5	21505.1	14047.5
CAR 18:0	254187	260787	257622	376142	528930	474532
CAR 18:1	467170	456162	400314	804689	1.15669e+06	1.04765e+06
CAR 18:2	127742	125401	119109	174078	272308	220334
CAR 18:3	55987.7	58255.3	63607.8	108064	95950.9	82619.3
CAR 20:0	220400	254050	247777	224697	270717	262155
CAR 22:0	244527	237449	255717	209028	221882	205092
CAR 23:0	40395.1	32158.1	35802.5	60356.2	20446	16884.4
CAR 24:0	442899	405185	415861	425398	403053	419650
CAR 24:1	239027	216463	250200	214809	173435	178653
CAR 26:1	84080.9	82259.6	70457.2	55908	29268.3	49035
Cer 32:0;O2|Cer 14:0;O2/18:0	44526.6	51999.2	52303.2	39906.4	49666.2	39134
Cer 32:1;O2|Cer 14:1;O2/18:0	248429	290804	285819	178537	213619	190914
Cer 34:0;O2|Cer 14:0;O2/20:0	232660	218496	240052	220675	236196	233883
Cer 34:0;O3|Cer 14:0;O2/20:0;O	120843	108805	124434	120263	111031	100691
Cer 34:1;O2|Cer 14:1;O2/20:0	1.03339e+06	1.01304e+06	1.1102e+06	811080	767759	738087
Cer 34:1;O3|Cer 14:1;O2/20:0;O	726839	641093	633144	446843	446847	410553
Cer 34:2;O2|Cer 14:1;O2/20:1	46453.5	66298.8	62830.8	55439.6	69347.4	58477.5
Cer 34:2;O2|Cer 14:2;O2/20:0	704838	707278	679730	539359	582692	524928
Cer 35:1;O2|Cer 14:1;O2/21:0	143982	150962	144625	100073	127795	128272
Cer 36:1;O2|Cer 14:1;O2/22:0	4.45951e+06	4.68049e+06	4.64678e+06	3.58081e+06	3.94572e+06	3.72016e+06
Cer 36:2;O2|Cer 21:2;O2/15:0	913757	1.02548e+06	962919	744221	938372	845759
Cer 37:1;O2|Cer 14:1;O2/23:0	149137	202181	171006	143755	192449	180169
Cer 38:1;O2|Cer 14:1;O2/24:0	931728	1.14822e+06	949668	696573	911578	802862
Cer 38:1;O3|Cer 14:1;O2/24:0;O	241860	251371	318514	223943	227762	200099
Cer 38:2;O2|Cer 14:1;O2/24:1	189335	327380	361250	111554	279421	256850
Cer 38:2;O2|Cer 14:2;O2/24:0	206552	204381	201935	201792	198208	213833
Cer 38:3;O2|Cer 14:2;O2/24:1	100883	80345.2	110267	32267.8	80852	77129.1
Cer 40:1;O2|Cer 16:1;O2/24:0	35777	38274.9	35066.8	17650.9	41973.4	39541.7
Cer_ADS d14:0_20:0	7.46743e+06	6.73513e+06	6.24722e+06	6.16058e+06	6.35529e+06	6.0184e+06
Cer_ADS d34:1	3.30414e+06	2.69875e+06	2.72372e+06	2.49001e+06	2.70986e+06	2.33272e+06
Cer_AP t43:0	20934.3	16922.3	16721.9	24191.8	26440.3	23627.3
Cer_AP t46:0	8340.22	22689.3	16516.1	17629.8	37461.6	25870.1
Cer_AS d14:1_20:0	3.30414e+06	2.69875e+06	2.72372e+06	2.49001e+06	2.70986e+06	2.33272e+06
Cer_AS d14:1_22:0	4.60557e+06	3.87439e+06	3.84106e+06	4.16403e+06	4.39713e+06	3.81453e+06
Cer_AS d14:2_20:0	129625	88875.1	89828.2	76350.3	74949.2	75920.8
Cer_AS d14:2_22:0	99082.4	71032.1	71547.8	69283.6	66608.8	68734
Cer_AS d21:1_12:0	70892.7	58958.6	55432.4	49658	48937.3	47968.3
Cer_AS d35:1	181613	152418	144696	150845	161093	150033
Cer_AS d36:1	4.60557e+06	3.87439e+06	3.84106e+06	4.16403e+06	4.39713e+06	3.81453e+06
Cer_AS d38:2	217566	173336	134457	181361	166732	148573
Cer_BDS d26:0_12:0	89014.8	43647.9	40805.4	77670.7	76782.6	64769.1
Cer_BDS d36:0	97786.7	133802	136054	169134	153977	144070
Cer_NDS d14:0_22:0	3.76882e+06	3.80328e+06	3.30629e+06	3.5436e+06	4.13791e+06	3.7856e+06
Cer_NP t14:0_18:0	76917.3	64603.3	62010.2	63368.8	55095.1	55727.5
Cer_NP t14:0_20:0	174582	123160	136062	132614	115800	101217
Cer_NP t35:1	179957	152418	144696	150845	163988	150033
Cer_NS d14:1_18:0	909942	883345	765013	700446	808203	755994
Cer_NS d14:1_20:0	7.18806e+06	6.53304e+06	6.08118e+06	6.03561e+06	6.21704e+06	5.88908e+06
Cer_NS d14:1_22:0	1.59011e+07	1.52382e+07	1.37087e+07	1.38875e+07	1.47247e+07	1.37936e+07
Cer_NS d14:1_24:0	3.96455e+06	4.02869e+06	3.35223e+06	3.32908e+06	3.43915e+06	3.23155e+06
Cer_NS d14:1_24:1	784087	746595	779701	700720	683262	643229
Cer_NS d14:2_20:0	1.11027e+06	1.02114e+06	1.04541e+06	1.14061e+06	1.11871e+06	1.00064e+06
Cer_NS d14:2_22:0	3.17646e+06	2.7881e+06	2.79699e+06	3.20065e+06	3.29421e+06	2.88033e+06
Cer_NS d14:2_24:0	629554	548888	519515	607673	617083	535383
Cer_NS d37:1	370568	414378	395503	408092	446798	354691
CL 64:4	258786	302771	244038	356322	307684	445724
CL 64:4|CL 32:2_32:2	345748	401916	334324	453605	607962	554488
CL 66:4|CL 32:2_34:2	311636	351340	289017	307533	431378	325727
CL 66:5	222962	159251	366953	275313	262894	271606
CL 66:5_1	263047	211951	176733	188581	186350	208689
CL 66:7	109309	69678.6	85523.5	160199	178664	227927
CL 68:6	1.02266e+06	772039	457440	862738	577696	726532
CL 68:8	101147	102571	13824.2	120333	123584	97421.8
CL 70:7	2.10923e+06	1.43152e+06	1.33619e+06	1.72691e+06	1.92324e+06	1.63653e+06
CL 70:7|CL 34:3_36:4	1.31431e+06	1.01835e+06	-609727	862396	998592	800331
CL 70:7|CL 34:3_36:4_1	343124	925648	592365	1.22423e+06	237802	138190
CL 70:8	306027	419922	254570	294314	313529	327415
CL 70:8|CL 34:3_36:5	594946	667804	575790	640053	487601	608081
CL 70:9	892913	732413	651743	878440	789528	762382
CL 72:10	2.4005e+06	2.11587e+06	1.97775e+06	2.42143e+06	2.17112e+06	2.09526e+06
CL 72:10_2	425630	459639	421890	398674	319980	329929
CL 72:10|CL 36:4_36:6	209537	288785	367400	184992	553459	379783
CL 72:11	360196	345640	329528	373629	503311	393309
CL 72:7	300056	262998	242253	266557	274097	350473
CL 72:8	3.08471e+06	2.92178e+06	2.64216e+06	3.04827e+06	2.97114e+06	2.62598e+06
CL 72:8|CL 36:4_36:4	2.91596e+06	4.11849e+06	3.68915e+06	4.26402e+06	3.67005e+06	3.6014e+06
CL 72:9	849818	870111	786134	685984	1.01691e+06	883010
CL 72:9|CL 36:4_36:5	1.03974e+06	1.69816e+06	1.02784e+06	1.39754e+06	1.19578e+06	1.25981e+06
CL 74:10	261263	225120	168931	263443	231941	243013
CL 74:11	4.62984e+06	4.3286e+06	4.4736e+06	4.81726e+06	4.73525e+06	4.462e+06
CL 74:12	740594	760162	695548	780514	1.14202e+06	1.01262e+06
CL 74:13	47314.2	76955.1	130073	189116	235684	228001
CL 76:12	267317	277840	267367	350622	257808	260961
CoQ10	2.64857e+06	2.47793e+06	2.85969e+06	2.08457e+06	2.36932e+06	1.98882e+06
CoQ9	9.79766e+06	7.53201e+06	9.73223e+06	6.60026e+06	5.83977e+06	4.73394e+06
DG 23:0	305636	267608	333035	347220	202643	251733
DG 24:0|DG 12:0_12:0	425484	489737	493672	471517	718901	635662
DG 24:4	38536	33894	34026.8	53754.2	24940.9	31778.2
DG 26:0|DG 12:0_14:0	1.44168e+06	1.5705e+06	1.53338e+06	1.95208e+06	2.40619e+06	2.33788e+06
DG 26:1	367795	356711	360610	372698	461065	385640
DG 26:1_1	770254	755938	765461	824946	953133	900901
DG 27:0|DG 12:0_15:0	129326	136502	122696	132042	116132	134061
DG 28:0|DG 14:0_14:0	1.76894e+06	2.01153e+06	1.78213e+06	2.16434e+06	2.64911e+06	2.55003e+06
DG 28:1|DG 12:0_16:1	1.77899e+06	1.84487e+06	2.05942e+06	2.05446e+06	2.41452e+06	2.22898e+06
DG 28:1|DG 14:0_14:1	574463	588341	536530	600528	758734	654571
DG 28:2	636216	591566	201946	190880	515979	191928
DG 29:1	62869.4	102788	86717.6	52946.2	42773.8	75741.7
DG 30:0|DG 14:0_16:0	411353	449422	428417	507396	557802	559364
DG 30:1|DG 14:0_16:1	5.7213e+06	6.06224e+06	6.04633e+06	6.09268e+06	8.1622e+06	7.42364e+06
DG 30:2|DG 14:1_16:1	1.74e+06	1.61602e+06	1.75922e+06	1.49602e+06	1.7052e+06	1.4584e+06
DG 30:3	74630	76196	47862.4	59115	34021.3	48270.5
DG 30:5	631632	905275	1.08412e+06	1.14796e+06	805598	870160
DG 30:6	1309.71	2552.9	962.764	3830.06	1582.55	5122.6
DG 30:6_1	2649.59	5006.59	3303.36	1194.52	543.915	2886.01
DG 31:1|DG 15:0_16:1	288717	259201	297319	266941	209272	206784
DG 32:0|DG 16:0_16:0	149176	184691	187456	226078	198571	236840
DG 32:1|DG 16:0_16:1	5.99487e+06	6.40829e+06	6.13123e+06	6.43272e+06	7.53623e+06	6.68593e+06
DG 32:2|DG 16:1_16:1	5.62458e+06	5.4596e+06	5.50208e+06	5.06731e+06	5.87601e+06	5.01702e+06
DG 32:3	150305	125054	155626	138784	95452.7	100281
DG 32:3|DG 14:0_18:3	196947	183277	254432	191778	156860	161214
DG 33:1	544720	445782	502252	357557	213742	282363
DG 33:1|DG 15:0_18:1	542820	445718	502687	362156	215575	183488
DG 33:2	214309	224918	209250	89620.9	84624.1	76133.6
DG 33:2|DG 16:1_17:1	129366	98197	152650	114658	74802.9	94954.8
DG 34:0|DG 16:0_18:0	372956	211337	245196	339234	262376	360706
DG 34:1|DG 16:0_18:1	2.94839e+06	2.97927e+06	2.94003e+06	3.11543e+06	2.79093e+06	2.47498e+06
DG 34:2|DG 16:1_18:1	4.80717e+06	4.72824e+06	4.22229e+06	4.11098e+06	4.08875e+06	3.31083e+06
DG 34:3|DG 16:1_18:2	1.10575e+06	1.03647e+06	1.0298e+06	952375	972692	820690
DG 34:4|DG 16:1_18:3	153249	130195	152644	124971	114970	118859
DG 35:2|DG 17:0_18:2	130845	180983	189963	111475	90108.2	91456.4
DG 35:2|DG 17:1_18:1	230431	201609	214618	78024.7	61096.4	57601.2
DG 35:3	145778	57242.6	147702	23561.9	0	4619.74
DG 36:0|DG 18:0_18:0	337253	216565	329413	396714	373210	682113
DG 36:2|DG 18:1_18:1	1.49396e+06	1.28044e+06	1.30277e+06	1.15716e+06	862861	745088
DG 36:3|DG 18:1_18:2	1.0611e+06	974869	1.01126e+06	907812	937291	724785
DG 36:4|DG 18:2_18:2	441424	568219	726617	527066	584537	518411
DG 36:5|DG 18:2_18:3	160462	152718	211349	163414	218957	163365
DG 36:6|DG 18:3_18:3	49357.1	53508.8	57885.2	55084.9	75679	55589.4
DG 37:6	356521	278217	303784	347903	303085	288255
DG 39:6	1.27072e+06	1.25042e+06	1.36638e+06	1.75826e+06	1.85311e+06	1.93423e+06
DG 39:7	242767	246817	151537	186635	172766	22847.3
DG 39:7_1	381165	369366	171557	449479	568786	537952
DG 41:6	2.11217e+06	1.83044e+06	2.11381e+06	2.84344e+06	2.17731e+06	2.40241e+06
DG 41:7	901721	870868	1.06524e+06	1.33471e+06	1.18758e+06	1.26053e+06
DG 41:7_1	1.15229e+06	666261	1.03548e+06	1.39837e+06	1.40352e+06	1.40825e+06
DG 41:8	551438	513066	579296	563250	630669	575196
DG 42:2|DG 18:1_24:1	124814	131497	149570	95401.9	118129	81449.6
DG 42:4	37874	48072.6	63036.7	90144.9	33099.8	52840.2
DG 42:6	294631	325069	136541	466402	381329	410773
DG 42:7	140054	377168	395748	474628	559998	520742
DG 43:6	1.13524e+06	872171	598258	1.64355e+06	1.02232e+06	1.13322e+06
DG 43:7	3.29397e+06	2.07667e+06	3.13227e+06	4.0547e+06	2.94932e+06	2.12561e+06
DG 43:8	1.23561e+06	141927	1.62469e+06	1.3556e+06	637685	1.65695e+06
DG 44:6	129906	77034.8	401588	8026.21	0	219347
DG 44:6_1	196250	203262	212246	68116.6	200865	343961
DG 44:7	0	5101.98	6313.23	6580.07	1293.42	0
DG 44:7_1	505826	419758	416207	69805.9	298385	711157
DG 44:8	344637	319027	373477	401961	381404	368181
DG 45:7	350011	628893	2.65715e+06	3.59104e+06	2.4188e+06	2.78985e+06
DG 45:8	2.96185e+06	2.19005e+06	2.75875e+06	338516	2.49449e+06	2.655e+06
DG 46:1	1.59355e+06	1.94295e+06	1.75072e+06	2.11026e+06	3.02191e+06	3.01667e+06
DG 46:11	7139.36	4908	1672.46	30174	15200.7	7514.47
DG 46:6	134109	180175	136009	231756	201864	45345.7
DG 46:7	661584	570894	673699	892887	693353	748258
DG 47:12	1.79699e+06	2.29116e+06	1.88523e+06	2.18807e+06	2.33294e+06	1.91446e+06
DG 47:7	2.00711e+06	1.70007e+06	2.17136e+06	2.52066e+06	2.06888e+06	2.23787e+06
DG 47:9	1.41878e+06	1.45813e+06	895211	2.09985e+06	1.22666e+06	1.4991e+06
DG 48:1	5.65379e+06	6.66562e+06	6.07304e+06	7.19844e+06	1.03038e+07	1.03705e+07
DG 48:7	839913	646047	880950	1.14271e+06	803886	960963
DG 48:8	823193	730089	851823	940968	927796	418700
DG 49:10	1.11093e+06	814615	908090	1.01681e+06	722263	706513
DG 49:13	9.61453e+06	7.20495e+06	9.35212e+06	1.15391e+07	6.82811e+06	8.25987e+06
DG 49:7	1.01298e+06	604002	2.56053e+06	3.72619e+06	2.88861e+06	3.18456e+06
DG 49:9	2.44772e+06	642374	1.43511e+06	2.95262e+06	1.82188e+06	2.06812e+06
DG 50:1	4.75915e+06	5.31228e+06	4.98989e+06	5.42817e+06	6.67723e+06	6.65147e+06
DG 50:3|DG 16:1_34:2	1.16324e+06	1.21995e+06	1.06463e+06	1.36868e+06	1.5269e+06	1.6112e+06
DG 50:9	603808	471023	543776	646275	490095	561828
DG 51:10	844872	319031	821954	462508	114887	275320
DG 51:11	539415	445968	458465	497172	358785	344572
DG 51:7	2.95604e+06	2.36314e+06	2.78544e+06	3.74381e+06	2.77428e+06	3.34208e+06
DG 51:8	3.1948e+06	2.07139e+06	2.51803e+06	3.68679e+06	1.90577e+06	1.94691e+06
DG 51:8_1	1.50105e+06	880518	871264	1.3311e+06	759947	1.61293e+06
DG 52:1	2.79685e+06	2.81584e+06	2.70637e+06	3.37908e+06	2.96807e+06	3.32147e+06
DG 52:7	961329	860908	930709	1.06602e+06	822332	767236
DG 52:8	1.4923e+06	1.12394e+06	1.24183e+06	789683	1.05745e+06	1.04104e+06
DG O-42:4|DG O-22:3_20:1	51597.2	24397.7	42074.3	47320.5	24803	25316.1
DGGA 36:2|DGGA 18:1_18:1	2.93037e+06	3.17767e+06	3.74468e+06	4.84431e+06	3.37053e+06	2.15803e+06
DGTS 34:0|DGTS 16:0_18:0	336370	314250	388536	488947	289755	310353
DGTS 34:1|DGTS 16:0_18:1	411074	249997	367662	472576	212473	325143
DGTS 36:0|DGTS 18:0_18:0	427821	405567	417445	486516	552093	500053
DGTS 36:1|DGTS 18:0_18:1	1.19606e+06	840183	1.10962e+06	1.38627e+06	869957	1.01049e+06
DGTS 36:2	323757	231135	343679	523148	194883	282815
EtherPC 16:0e_16:0	40689	69386.2	43409.7	84175.5	226724	11563.1
EtherPC 18:0e_16:0	241147	278717	211817	280787	294489	295840
EtherPC 18:0e_18:1	229882	236226	219117	202545	254698	194852
EtherPC 18:0e_18:2	1.17492e+06	1.05686e+06	1.06544e+06	1.19558e+06	1.25744e+06	1.18264e+06
EtherPC 18:0e_18:3	11065.7	19365.9	5427.05	314937	47259.8	7315.73
EtherPC 34:1e	224665	207541	180785	229015	225370	183650
EtherPE 16:0e_16:1	441969	525403	465556	452430	410794	449706
EtherPE 16:0e_18:2	5.08795e+06	6.03428e+06	5.18803e+06	5.33398e+06	4.86809e+06	5.8967e+06
EtherPE 16:0e_18:3	1.53418e+06	1.78393e+06	1.76292e+06	1.85593e+06	1.54565e+06	2.0183e+06
EtherPE 16:1e_18:2	236871	289265	229465	174869	258518	338305
EtherPE 18:0e_14:0	246499	199196	260597	248188	223358	277685
EtherPE 18:0e_16:0	339294	409057	338494	359979	320960	376608
EtherPE 18:0e_16:1	7.38021e+06	9.05747e+06	8.61423e+06	8.24806e+06	6.29256e+06	7.23601e+06
EtherPE 18:0e_16:1_1	60978.1	63288.6	135085	42850.7	66781.3	129421
EtherPE 18:0e_18:0	518166	631627	531139	527515	452695	317305
EtherPE 18:0e_18:1	1.30791e+07	1.50068e+07	1.4499e+07	1.36505e+07	1.19574e+07	1.43185e+07
EtherPE 18:0e_18:1_1	254875	189128	255321	187423	176462	292416
EtherPE 18:0e_18:2	6.26158e+07	7.03476e+07	6.79935e+07	6.47844e+07	5.53792e+07	6.70258e+07
EtherPE 18:0e_18:2_1	657905	277307	331053	255844	537629	619979
EtherPE 18:0e_18:3	5.09935e+07	5.78358e+07	5.74134e+07	5.33879e+07	4.67868e+07	5.90642e+07
EtherPE 18:0e_18:3_1	59103.8	91547.8	80984	75371.4	47438.2	62148.9
EtherPE 18:0e_20:0	126585	148389	114844	130298	143758	175465
EtherPE 18:0e_20:4	112519	131832	119993	90595.1	89634.7	82611.3
EtherPE 18:1e_16:1	135739	230479	196039	81265.1	163706	178244
EtherPE 18:1e_18:1	0	0	0	254322	0	0
EtherPE 18:1e_18:1_1	0	0	46929	0	953140	0
EtherPE 18:1e_18:2	1.28154e+06	1.72578e+06	1.29614e+06	747127	1.54263e+06	2.08768e+06
EtherPE 18:1e_18:2_1	1.18908e+06	1.34737e+06	1.20563e+06	915407	1.24893e+06	1.52e+06
EtherPE 18:1e_18:3	374121	518080	453843	332646	385726	579636
EtherPE 18:1e_18:3_1	151701	92742.8	326902	121389	142331	106875
EtherPE 18:3e_18:2	228151	299912	187191	241779	237132	269778
EtherPE 18:3e_18:2_1	143776	104239	128359	50491.7	97971.3	119381
EtherPE 18:4e_18:3	819887	1.06929e+06	914805	881181	1.07337e+06	1.29015e+06
FA 16:0	2.79922e+06	2.40201e+06	2.52672e+06	2.44687e+06	1.95967e+06	2.02826e+06
FA 16:0_1	79759.1	60659.3	27834.1	58656.1	69856	53621.5
FA 16:0_2	23850.1	24295.7	17724.1	18889.5	15337.8	25106.3
FA 16:1	3.60653e+06	3.14845e+06	3.11607e+06	1.89062e+06	1.8549e+06	1.89005e+06
FA 16:1_1	150683	162484	295281	94976.9	150539	149321
FA 17:0	163765	137704	124414	191324	128738	140424
FA 17:0_1	61726	54238.4	61614.7	37299.2	31513	36359.2
FA 17:1	53566.3	52664.9	56499.8	28260.2	28816.8	28067.4
FA 18:0	2.0088e+06	1.67463e+06	2.21e+06	1.99006e+06	1.43955e+06	1.4772e+06
FA 18:0_1	45891.7	25331.3	25107.1	5571.66	17556.5	1694.04
FA 18:1	5.83882e+06	4.91098e+06	5.16232e+06	3.28963e+06	3.16159e+06	3.24459e+06
FA 18:1_1	173045	154686	307338	99310.3	132576	123354
FA 18:1_2	59679.6	58292.8	47166.6	55225.2	72927.7	58736.8
FA 18:1_3	5570.91	9332.44	7986.16	12864.8	7952.9	10419.7
FA 18:2	6.10047e+06	5.42483e+06	5.3912e+06	3.38009e+06	3.76928e+06	3.94927e+06
FA 18:2_1	242032	226684	499859	127784	199457	148070
FA 18:2_2	47632.4	46367.4	40343.7	29848.3	45283.8	41818.8
FA 18:3	2.37964e+06	1.99993e+06	2.21771e+06	854333	954907	831209
FA 18:3_1	101983	87194	256512	58214.7	89061.3	42982.4
FA 20:0	173447	162170	177045	138066	153481	128749
FA 20:1	63352.5	52155	75819.2	36115.1	32620.7	33802.9
FA 21:0	6777.43	6457.02	5870.94	10552	12722	9313.92
FA 22:0	209066	195974	194089	256206	232504	199207
FA 22:1	9803.95	9153.07	9964.36	9227.12	6725.27	7446.55
FAHFA 14:0_16:2	29181.1	25182.4	24080.3	12781.5	14324.9	11556.8
FAHFA 16:0_18:2	127946	112222	124395	104364	86308.1	85311.5
FAHFA 16:0_20:3	24409.1	20079.9	23664.1	15863.3	14787.6	16928.2
FAHFA 16:1_18:3	139428	127071	130168	51278.8	55062.9	60378.8
FAHFA 18:0_20:2	43446.8	39552.9	59551.9	42798.7	28237	27120.8
FAHFA 18:1_20:3	222823	191202	202759	99470.4	101927	103361
FAHFA 18:2_20:4	206689	173005	170749	84979.5	103432	116907
FAHFA 2:0_18:0	40792.5	37462.1	30009.1	39645	27373.4	30793.9
FAHFA 26:0_2:0	21125.9	19133.2	14298.7	23186	17711	18592.7
HBMP 50:3	68736.3	45356.9	46065.8	56482.9	54038.5	63825.8
HBMP 52:3	88657	79188.8	76188.6	118920	124721	138095
HBMP 52:4	122845	112788	100623	118629	26317.2	52550.1
HBMP 54:5	70473.7	83649	66569.1	73825.3	70687.8	85811.5
HBMP 54:6	43227.9	51487.1	46038.3	54865.6	58032.6	63629.1
Hex2Cer 34:1;O2	128585	146008	129794	74608.6	127842	141309
HexCer 34:1;O3	1.68549e+06	2.04166e+06	1.72132e+06	1.90018e+06	2.07942e+06	2.02902e+06
HexCer 35:1;O3|HexCer 21:1;O2/14:0;O	119667	71608.3	17148.1	29112.3	192693	0
HexCer 35:1;O3|HexCer 21:1;O2/14:0;O_1	0	0	0	0	0	6611.78
HexCer 36:3;O3	659992	581379	660057	746455	473163	573700
HexCer 37:5;O4	1.02786e+06	160653	905745	1.05621e+06	70359.2	237103
HexCer_NS d34:1	756767	745551	668204	1.02376e+06	811068	749930
HexCer_NS d36:1	272711	253065	241289	345805	173768	276151
linoleic acid(d11)	1.15227	1.0158	0.966714	1.33464	1.05782	1.09396
LPC 14:0	158212	197812	383020	45213.8	130033	116164
LPC 14:0_1	191549	236885	207582	109889	137773	164879
LPC 14:0/0:0	134756	155331	228510	48012.9	119731	105277
LPC 14:0/0:0_1	147498	175579	129919	92505.6	125723	140417
LPC 14:1	16291.4	29630.3	42671.8	14452.8	19486.1	17244.2
LPC 15:0/0:0	22502.9	31776.5	46320.9	9510.65	13472	15216
LPC 16:0	1.3657e+06	1.5249e+06	1.3376e+06	725049	667698	818770
LPC 16:0_1	1.3904e+06	1.42435e+06	3.50509e+06	593448	1.09637e+06	634782
LPC 16:0/0:0	1.76258e+06	1.67497e+06	4.12048e+06	842819	1.50299e+06	866857
LPC 16:0/0:0_1	1.33228e+06	1.30885e+06	1.05367e+06	897744	762252	811380
LPC 16:1	1.88761e+06	2.21889e+06	4.15746e+06	946570	1.69521e+06	1.54551e+06
LPC 16:1/0:0	2.17792e+06	2.24398e+06	4.02455e+06	1.34466e+06	2.13548e+06	1.95914e+06
LPC 16:1/0:0_1	977814	958106	769891	629413	583468	629299
LPC 17:0	86537	107575	283943	13488	62919	43030.8
LPC 17:0/0:0	72927.5	74932.2	77613.3	34642	31598.8	32885.6
LPC 17:0/0:0_2	61263.5	53257.4	61445.9	29428	26326.1	27322.7
LPC 17:1/0:0_3	45187.8	47760.6	92646.6	29249	44237.7	40657.2
LPC 17:1/0:0_1	64125.3	70187.3	127025	30956.3	48620.5	47699.3
LPC 18:0	754393	925656	642331	365285	343685	361234
LPC 18:0_1	73066.1	62259.5	172620	27411.8	40848.4	30174.9
LPC 18:0/0:0	746237	746598	631965	385455	336202	349952
LPC 18:1	3.01892e+06	3.31902e+06	6.61881e+06	1.2774e+06	2.10354e+06	1.69858e+06
LPC 18:1_1	1.36008e+06	1.6112e+06	1.28542e+06	811611	735630	901994
LPC 18:1/0:0	2.5969e+06	2.45595e+06	4.82762e+06	1.36542e+06	2.0044e+06	1.61898e+06
LPC 18:1/0:0_1	1.19559e+06	1.26772e+06	1.18225e+06	721915	653794	795814
LPC 18:2	4.79727e+06	5.28736e+06	1.27046e+07	1.7236e+06	3.46672e+06	2.54719e+06
LPC 18:2/0:0	1.58259e+06	2.00769e+06	1.66141e+06	909125	1.07427e+06	1.26533e+06
LPC 18:2/0:0_2	3.71904e+06	3.51862e+06	7.1361e+06	1.77785e+06	3.00611e+06	2.34507e+06
LPC 18:2/0:0_1	1.23119e+06	1.55178e+06	1.34871e+06	892628	1.02017e+06	1.19621e+06
LPC 18:3/0:0	578979	576175	1.68303e+06	242713	442169	227775
LPC 18:3/0:0_1	631434	576418	1.4022e+06	337667	500090	291031
LPE 14:0	339738	368613	314875	233803	259542	320832
LPE 16:0	7.22758e+06	6.37467e+06	5.18729e+06	4.80289e+06	4.22817e+06	5.15768e+06
LPE 16:0_1	470201	547198	1.27374e+06	224157	404837	345660
LPE 16:1	3.91338e+06	4.75216e+06	9.81558e+06	2.5001e+06	4.11309e+06	4.39025e+06
LPE 16:1_1	2.19722e+06	2.07694e+06	1.94001e+06	1.54263e+06	1.42259e+06	1.80347e+06
LPE 17:0	151730	150639	131513	103787	74538.8	81323.8
LPE 17:0_1	51120.8	45793.2	43284.1	28361.8	23297.6	20303.2
LPE 17:1	74314.1	82632.9	199062	43652.1	68162.5	64671
LPE 17:1_1	59575.6	57214.3	52445	36049.9	28885.1	50515.3
LPE 17:1_2	74460.4	82628.7	199090	43418.4	67957.7	64671
LPE 18:0	5.31728e+06	4.8955e+06	4.41107e+06	2.61392e+06	2.2673e+06	2.40202e+06
LPE 18:1	9.00366e+06	9.20164e+06	1.83475e+07	4.64394e+06	6.66286e+06	6.47825e+06
LPE 18:1_1	7.25412e+06	7.17921e+06	6.23802e+06	5.42988e+06	4.85051e+06	5.88285e+06
LPE 18:2	1.08673e+07	1.06981e+07	2.39109e+07	5.16136e+06	8.3174e+06	6.63614e+06
LPE 18:2_1	5.33302e+06	5.61859e+06	4.7555e+06	1.76439e+06	3.88369e+06	4.65873e+06
LPE 18:3	4.10924e+06	3.67119e+06	1.19978e+07	2.24699e+06	3.19713e+06	1.82672e+06
LPE 19:0	17375.9	27360.8	24580	20921.4	12758	12890.5
LPE 20:0	190081	196712	185584	128999	96779.7	105182
LPE 20:1	320296	308969	282315	171685	186403	253374
LPE 20:1_1	81961.9	85040.8	161234	36362.4	52224.9	52196.9
LPG 16:0	136334	123334	106429	68848.7	82750.6	89096.2
LPG 16:0_1	31720.8	45195.7	38613.2	5472.33	28889.7	35939.6
LPG 18:1	34881	41360.7	71539.7	16017.6	25644.6	24964.9
LPG 18:2	329824	423841	815626	100810	229817	235937
LPI 18:2	129255	107836	298081	51643.4	80909.5	67190.5
LPI 18:3	43388.3	32728.2	89112.9	20786.2	28655.3	16172.1
LPS 18:1	78106.2	74863.2	83193.2	7813.13	61920.2	17870.6
NAE 21:4	13061.4	17645.4	27235.7	23592	18952.8	11602
NAE 22:4	69054	76353.9	86779.4	90773.4	64763.4	72771.4
NAE 22:4_1	9305.11	1075.4	55100.3	20457.4	21415.7	21100.8
NAE 22:5	18474.9	17596.3	29616.5	26465.5	9852.83	13200.7
NAOrn 36:2;O2|NAOrn 18:0;O(FA 18:1)	222361	126953	204817	249335	140424	195248
PC 12:0_14:0	97291.2	109114	58128.9	78845.4	140264	144185
PC 12:0_16:1	200270	206885	138582	230014	321317	361115
PC 14:0_14:0	414657	474267	314832	390223	539906	624988
PC 14:0_16:0	2.49363e+06	2.76641e+06	2.17288e+06	2.71538e+06	2.86326e+06	3.00841e+06
PC 14:0_16:1	2.7714e+06	2.88474e+06	2.19359e+06	3.12933e+06	3.84686e+06	4.05045e+06
PC 14:0_18:3	770659	753756	617951	790393	888778	952261
PC 14:1_16:1	190008	170745	125987	178486	220297	235795
PC 14:1_16:1_1	106913	118108	91802.8	116627	110420	117497
PC 15:0_16:0	195107	240552	88620.1	278209	169873	208907
PC 15:0_16:1	212488	264097	188258	272353	238266	222925
PC 15:1_16:1	79180.1	90108.2	72928.3	131350	196725	189130
PC 16:0_16:0	7.01496e+06	7.54488e+06	6.16045e+06	8.20778e+06	8.36175e+06	8.60361e+06
PC 16:0_16:1	1.65117e+07	1.64195e+07	1.36746e+07	1.88967e+07	1.95699e+07	2.04557e+07
PC 16:0_17:0	275684	426375	352101	443469	456543	285534
PC 16:0_17:1	197810	515091	420094	608200	636825	654837
PC 16:0_18:0	3.24312e+06	3.54978e+06	2.89632e+06	3.78422e+06	3.97372e+06	4.09232e+06
PC 16:0_18:1	2.25794e+07	2.27214e+07	1.94841e+07	2.5194e+07	2.46304e+07	2.51349e+07
PC 16:0_18:3	4.77265e+06	5.12683e+06	4.21045e+06	5.61874e+06	5.85044e+06	6.05731e+06
PC 16:0_20:0	102911	107070	84093	115946	131394	115372
PC 16:1_16:1	1.33137e+07	1.34526e+07	1.10878e+07	1.60394e+07	1.78201e+07	1.8612e+07
PC 16:1_17:1	634247	697556	490114	724280	780421	802991
PC 16:1_18:2	1.24785e+07	1.20277e+07	1.00905e+07	1.28696e+07	1.34014e+07	1.43342e+07
PC 16:1_18:3	2.74949e+06	2.84414e+06	2.29546e+06	2.84371e+06	3.15825e+06	3.1512e+06
PC 17:0_18:0	82829.7	77005.7	102861	64738.3	42528.7	99845
PC 17:0_18:1	626596	154814	678048	711841	597509	252250
PC 17:0_18:2	1.32926e+06	1.37463e+06	1.22675e+06	1.56114e+06	1.33939e+06	1.26431e+06
PC 17:1_18:2	409680	388843	283708	418573	472966	415639
PC 17:1_18:3	86218.3	46304.9	54196.5	101487	92608.8	68763
PC 18:0_18:1	4.1568e+06	4.22035e+06	3.58517e+06	4.5631e+06	4.60816e+06	4.77728e+06
PC 18:0_18:2	1.78605e+07	1.73177e+07	1.53409e+07	1.95484e+07	1.89815e+07	1.90158e+07
PC 18:0_18:3	2.14495e+06	2.17978e+06	1.92575e+06	2.45008e+06	2.55302e+06	2.68727e+06
PC 18:1_18:2	1.45709e+07	1.39494e+07	1.23918e+07	1.51715e+07	1.42373e+07	1.45072e+07
PC 18:2_18:2	1.72531e+07	1.77124e+07	1.50157e+07	1.81483e+07	1.96112e+07	2.04998e+07
PC 18:2_18:3	4.39395e+06	4.65804e+06	3.82428e+06	4.62694e+06	5.27213e+06	5.40992e+06
PC 18:3_18:3	574747	648086	502024	570276	755826	799546
PC 19:0_18:1	171930	164633	40884.3	179562	61010.4	103473
PC 20:0_18:2	136049	122214	108934	139715	139090	154873
PC 24:0	22443.9	28642.7	18026.4	21661.8	19250.1	22825.6
PC 26:0	117268	151095	91271.1	82085.9	163922	178100
PC 28:0|PC 14:0_14:0	907363	1.54635e+06	729674	719155	1.85522e+06	1.6555e+06
PC 28:1	260688	324531	199060	259696	405183	428112
PC 28:2	27509.3	31295.9	27274.7	30504.7	34479	35594.1
PC 29:0	124723	176836	119482	120592	155604	141615
PC 30:0|PC 14:0_16:0	6.25485e+06	8.90081e+06	5.57243e+06	5.7858e+06	8.70285e+06	8.06967e+06
PC 30:1|PC 14:0_16:1	8.93267e+06	1.36711e+07	7.84144e+06	8.49498e+06	1.67599e+07	1.57936e+07
PC 30:2	215965	252661	196309	187959	220971	220161
PC 30:2_1	226958	275185	198936	219094	310239	311706
PC 31:0	1.27416e+06	1.46971e+06	1.28549e+06	1.21146e+06	998634	1.05699e+06
PC 31:1	646697	889673	641040	740398	1.16992e+06	1.04073e+06
PC 31:1_1	184061	229847	196471	287543	345921	347280
PC 31:1_2	458543	748346	468975	415205	679475	508529
PC 31:2	392525	579294	328616	478825	753626	677135
PC 31:7|PC 15:3_16:4	17702.3	45266	42440.6	28749.2	43918.8	28745.3
PC 32:0	1.18537e+06	514851	824786	1.19083e+06	1.64103e+06	1.72265e+06
PC 32:0|PC 16:0_16:0	2.51764e+07	3.19488e+07	2.476e+07	2.58271e+07	3.10359e+07	2.96363e+07
PC 32:1|PC 16:0_16:1	5.18025e+07	5.90189e+07	4.79819e+07	5.3944e+07	6.11848e+07	6.05146e+07
PC 32:2|PC 16:1_16:1	3.10997e+07	4.08529e+07	2.80528e+07	3.25904e+07	5.03143e+07	4.74018e+07
PC 32:3	960409	1.22355e+06	857017	844093	1.18286e+06	1.12952e+06
PC 32:4	11161.4	37535.5	28064	15855.8	36871.2	34107.9
PC 33:0	4.40368e+06	5.09469e+06	4.21262e+06	4.65565e+06	3.04232e+06	3.15754e+06
PC 33:1	3.37888e+06	4.0811e+06	3.7125e+06	3.30129e+06	3.21941e+06	2.6522e+06
PC 33:1|PC 16:0_17:1	2.90765e+06	3.9577e+06	3.26737e+06	3.20734e+06	3.88664e+06	3.86491e+06
PC 33:2	1.45349e+06	1.82365e+06	1.40632e+06	1.53339e+06	2.28244e+06	1.94494e+06
PC 33:3	108932	207227	209108	155312	213632	126728
PC 34:0	80753.3	443420	164125	102760	111888	153565
PC 34:0|PC 16:0_18:0	1.14397e+07	1.64877e+07	1.20547e+07	1.14684e+07	1.59346e+07	1.44293e+07
PC 34:1|PC 16:0_18:1	7.387e+07	8.19768e+07	7.27754e+07	7.4629e+07	7.86588e+07	7.60489e+07
PC 34:2	3.23993e+07	3.22547e+07	2.77829e+07	3.64589e+07	3.5424e+07	3.64909e+07
PC 34:2|PC 16:0_18:2	1.25958e+08	1.32219e+08	1.2279e+08	1.32478e+08	1.26532e+08	1.29595e+08
PC 34:3|PC 16:0_18:3	2.26716e+07	2.58056e+07	2.18128e+07	2.22428e+07	2.79738e+07	2.79052e+07
PC 34:3|PC 16:1_18:2	3.30199e+07	4.00213e+07	2.92079e+07	2.96552e+07	4.26408e+07	4.0771e+07
PC 34:4|PC 16:1_18:3	3.40456e+06	4.3053e+06	3.14115e+06	2.84264e+06	4.08252e+06	3.79802e+06
PC 35:0	889833	1.30839e+06	985477	897033	1.07331e+06	1.00283e+06
PC 35:1	1.00784e+06	1.5202e+06	1.14794e+06	1.10345e+06	1.53611e+06	1.37287e+06
PC 35:1|PC 17:0_18:1	5.34732e+06	6.04018e+06	5.8289e+06	5.70336e+06	4.42312e+06	4.47599e+06
PC 35:2	7.38219e+06	8.9654e+06	7.62178e+06	5.58033e+06	7.50288e+06	7.00976e+06
PC 35:2|PC 17:0_18:2	7.39802e+06	9.03584e+06	7.62178e+06	5.58033e+06	7.51785e+06	7.00976e+06
PC 35:3	2.77342e+06	3.91858e+06	2.78822e+06	2.84842e+06	3.81018e+06	3.73501e+06
PC 35:3_1	2.77338e+06	3.91858e+06	2.78822e+06	2.84842e+06	3.85379e+06	3.73501e+06
PC 36:1|PC 18:0_18:1	1.97826e+07	2.50245e+07	2.04276e+07	1.87963e+07	2.3949e+07	2.18288e+07
PC 36:2|PC 18:0_18:2	5.9591e+07	6.22879e+07	5.94453e+07	6.0964e+07	6.20485e+07	6.02576e+07
PC 36:2|PC 18:1_18:1	2.40252e+07	2.64455e+07	2.50389e+07	2.3928e+07	2.54946e+07	2.35658e+07
PC 36:3|PC 18:0_18:3	1.65852e+07	2.01601e+07	1.85121e+07	1.63169e+07	2.10716e+07	1.99478e+07
PC 36:3|PC 18:1_18:2	6.82786e+07	6.91358e+07	6.69151e+07	6.86158e+07	6.46657e+07	6.53993e+07
PC 36:4|PC 18:2_18:2	6.27827e+07	7.3574e+07	6.13727e+07	5.9999e+07	7.32503e+07	7.1883e+07
PC 36:5	10801.2	6735.48	35032.9	16609.2	2503.95	14013.5
PC 36:5|PC 18:2_18:3	1.36419e+07	1.95194e+07	1.34586e+07	1.18931e+07	1.9951e+07	1.76762e+07
PC 36:6|PC 18:3_18:3	769674	1.03884e+06	757045	671138	1.01446e+06	962021
PC 37:1	463019	695344	637568	485873	759985	649898
PC 37:2	423480	1.63627e+06	2.1139e+06	2.11216e+06	1.88617e+06	1.91349e+06
PC 38:1|PC 20:0_18:1	309878	407123	340609	309595	423153	372787
PC 38:2	1.75807e+06	2.23417e+06	1.80834e+06	1.57689e+06	2.15642e+06	1.96562e+06
PC 38:2_1	25717.4	23721.8	23520.1	34634.2	6775.1	31273
PC 38:3	164001	220786	250808	206090	248914	246176
PC 38:5	45627.5	29368.3	92117.5	65378.3	107176	93250.3
PC 40:2	137176	165725	142009	132383	147211	143119
PC 68:2	92567.8	106231	85473.5	30381.3	131074	132608
PC O-30:0|PC O-11:0_19:0	66759.5	38393.7	42614.6	81987.9	70620	85600.8
PC O-31:1|PC O-19:1_12:0	16021.5	13056.1	11538.6	25204.2	8136.35	7640.96
PC O-32:0|PC O-23:0_9:0	150989	551444	483989	395249	455017	455879
PC O-32:1	360362	327524	359673	312506	374926	343031
PC O-34:1	417737	540318	476980	193470	487808	406102
PC O-34:2|PC O-15:1_19:1	887976	1.09851e+06	887158	747031	1.0325e+06	875281
PC O-34:3	337394	488424	215203	193157	429499	525672
PC O-34:5	736050	70411.9	833212	609702	18802.5	736086
PC O-35:7|PC O-22:6_13:1	105711	125150	106181	87144.4	69876.1	126713
PC O-36:1|PC O-8:0_28:1	179521	205307	195025	163260	225809	169836
PC O-36:2|PC O-18:0_18:2	2.474e+06	3.25616e+06	2.75832e+06	2.30534e+06	3.12943e+06	2.7052e+06
PC O-36:3	866392	952722	994405	923285	915628	1.05223e+06
PC O-36:4|PC O-18:3_18:1	166717	195801	212608	160735	192858	181962
PC O-36:5|PC O-18:3_18:2	208742	261513	227059	171934	255830	215161
PC O-37:10	388909	372501	305920	435187	374433	391923
PC O-37:6|PC O-22:5_15:1	429563	545628	507443	424207	502970	435820
PC O-37:9|PC O-15:3_22:6	138640	70341.3	127992	86458.7	194304	70515.9
PE 12:0_14:0	84551.2	106906	63345.8	74230.7	101392	131281
PE 12:0_16:1	78060.4	104971	52384.3	78563	122665	172270
PE 14:0_14:0	367330	513063	296559	307118	514426	677255
PE 14:0_15:0	27168	7606.99	37939.5	5244.65	26600.2	22478
PE 14:0_16:0	819546	1.08081e+06	733586	764273	939980	1.26332e+06
PE 14:0_16:1	4.29626e+06	5.4325e+06	4.03025e+06	4.60395e+06	5.83186e+06	7.58127e+06
PE 14:0_18:3	836711	1.1105e+06	837215	827851	995109	1.25366e+06
PE 14:1_16:1	49913	61095.8	46583.6	46927.2	58452.2	62565.6
PE 15:0_16:0	144389	218426	130834	213731	203297	92123.8
PE 15:0_18:2	318633	446662	286651	775721	366266	564412
PE 15:0_18:3	90015.5	117919	105603	99616.3	95163.2	114807
PE 15:1_16:1	21150.3	28741.5	12814.2	35207.3	35858.9	45860
PE 16:0_16:0	913374	1.24696e+06	875657	976139	993667	1.25264e+06
PE 16:0_16:1	2.79252e+07	3.303e+07	2.83225e+07	3.23674e+07	3.06241e+07	3.90473e+07
PE 16:0_16:1_1	57757	60078.5	53338.8	66747.8	74099.2	87273.2
PE 16:0_17:1	907921	1.2247e+06	1.07413e+06	1.01065e+06	1.24368e+06	1.58613e+06
PE 16:0_18:0	1.72233e+06	2.38925e+06	1.71392e+06	1.94377e+06	1.94062e+06	2.43047e+06
PE 16:0_18:0_1	3.4086e+06	3.74858e+06	3.54774e+06	3.27555e+06	2.86122e+06	3.58544e+06
PE 16:0_18:1	4.2997e+07	4.93945e+07	4.39962e+07	4.55491e+07	4.0124e+07	5.07576e+07
PE 16:0_18:1_1	505522	580342	502691	320633	357088	437581
PE 16:0_18:1_2	381179	365116	369873	225170	387305	433117
PE 16:0_18:2	6.22096e+07	6.95084e+07	6.22741e+07	6.80854e+07	5.9996e+07	7.65089e+07
PE 16:0_18:2_1	257543	444552	342781	437196	114168	471903
PE 16:0_18:3	1.549e+07	1.86564e+07	1.56059e+07	1.80382e+07	1.64716e+07	2.08373e+07
PE 16:0_20:0	6.34564e+07	7.10979e+07	6.80221e+07	6.49297e+07	5.4229e+07	6.7675e+07
PE 16:1_16:1	1.31146e+07	1.52036e+07	1.23023e+07	1.52825e+07	1.62055e+07	2.13156e+07
PE 16:1_17:1	240479	311974	264679	352335	378714	417507
PE 16:1_18:1	288410	344809	275717	347687	342004	395979
PE 16:1_18:2	2.09588e+07	2.28146e+07	1.99116e+07	2.27834e+07	2.01758e+07	2.60752e+07
PE 16:1_18:3	3.11244e+06	4.21975e+06	3.49846e+06	3.51389e+06	3.54175e+06	4.49207e+06
PE 17:0_16:1	745059	901596	882908	883445	693742	817170
PE 17:0_18:1	2.7192e+06	3.31168e+06	3.06242e+06	3.1774e+06	2.28348e+06	2.84724e+06
PE 17:0_18:1_1	906627	1.34104e+06	1.13009e+06	1.19948e+06	1.27022e+06	1.43678e+06
PE 17:0_18:2	1.83711e+06	2.36758e+06	1.78667e+06	2.15647e+06	2.09691e+06	2.53144e+06
PE 17:0_18:2_1	1.86498e+06	2.18516e+06	2.06422e+06	2.09043e+06	1.62057e+06	2.16074e+06
PE 17:0_18:3	349357	445354	338546	443037	374309	478900
PE 17:0_20:0	40422	51406.3	41236.9	50166	30078.5	20790.2
PE 17:1_18:2	3.05932e+06	3.60321e+06	2.7468e+06	3.431e+06	3.2202e+06	4.04035e+06
PE 17:1_18:3	219768	264006	238505	252428	267988	345323
PE 18:0_18:1	2.14758e+07	2.71104e+07	2.35656e+07	2.35356e+07	2.15582e+07	2.65872e+07
PE 18:0_18:2	6.08023e+07	6.95169e+07	6.27978e+07	6.76808e+07	5.39194e+07	6.84372e+07
PE 18:0_18:3	5.30219e+07	6.23612e+07	5.55981e+07	5.82039e+07	5.42132e+07	6.76198e+07
PE 18:0_18:3_1	401056	108709	25765.3	382975	365779	316998
PE 18:0_20:0	75126.9	130236	102539	84688.4	84316.1	119738
PE 18:1_18:1	1.9399e+07	2.01081e+07	1.99329e+07	1.95376e+07	1.75389e+07	2.22661e+07
PE 18:1_18:2	4.606e+07	4.95783e+07	4.70615e+07	4.81873e+07	4.20564e+07	5.29627e+07
PE 18:1_18:2_1	315588	299657	290210	339335	264661	300645
PE 18:1_18:3	60092.8	78934.4	48934.7	56018.9	63805.7	75409.2
PE 18:1_20:1	539926	622669	532233	532694	546320	683771
PE 18:2_18:2	5.28678e+07	6.1953e+07	5.6087e+07	5.76975e+07	5.29075e+07	6.88546e+07
PE 18:2_18:3	2.75132e+07	3.31231e+07	2.8443e+07	3.00005e+07	2.88253e+07	3.57734e+07
PE 18:2_20:2	391214	409201	422910	394648	385512	472539
PE 18:2_20:4	602609	644365	595181	591596	513401	727465
PE 18:3_18:3	9.1255e+06	1.08526e+07	9.1619e+06	8.55742e+06	8.96166e+06	1.06978e+07
PE 18:3_20:3	16515.1	20685.3	13961.1	18064.8	17408.8	23531.3
PE 18:3_20:4	1.83232e+06	2.15752e+06	1.79727e+06	1.76025e+06	2.46861e+06	2.93855e+06
PE 18:3_20:5	263206	302601	279551	245640	259592	312024
PE 19:0_18:1	1.25635e+06	1.49648e+06	1.43943e+06	1.42913e+06	1.02085e+06	1.29432e+06
PE 19:0_18:1_1	455798	682957	492701	605798	628475	757078
PE 20:0_18:1	2.85701e+06	3.5747e+06	3.19653e+06	3.41998e+06	3.20406e+06	3.97845e+06
PE 20:0_18:1_1	129723	155718	174686	151432	148311	226549
PE 20:0_18:2	2.65794e+06	3.18089e+06	2.8563e+06	2.88487e+06	2.5232e+06	3.05342e+06
PE 20:0_18:2_1	329079	204658	435008	528773	434976	565564
PE 20:0_18:3	1.95791e+06	2.30964e+06	2.1193e+06	2.03272e+06	2.08305e+06	2.57438e+06
PE 20:1_18:2	154393	127425	156648	149784	155526	221080
PE 22:0_18:1	136187	133314	144733	148027	145365	171254
PE 22:0_18:2	114079	149335	127148	91263.4	95165.9	131654
PE 22:0_18:3	97739.8	117392	89735.4	105325	97293.8	116326
PE 28:0	76327.8	117985	64180.6	52643.1	117037	130447
PE 28:1	25569.3	36932.8	22184.3	28413.9	37436.4	46696.4
PE 30:0|PE 14:0_16:0	418695	577013	371746	372407	525960	614476
PE 30:1|PE 14:0_16:1	890754	1.22997e+06	768201	876060	1.4337e+06	1.5472e+06
PE 31:0	103187	120217	84076.1	95626.2	71559.7	81254.9
PE 31:1	67607.4	93661.2	66106.1	90047.3	115627	151100
PE 32:0|PE 16:0_16:0	904552	1.08588e+06	928740	943133	929751	1.06869e+06
PE 32:1|PE 16:0_16:1	1.46356e+07	1.76862e+07	1.39181e+07	1.62449e+07	1.87295e+07	2.06474e+07
PE 32:2|PE 16:1_16:1	3.53421e+06	4.49033e+06	3.17991e+06	3.86542e+06	5.29738e+06	5.74089e+06
PE 32:3|PE 14:0_18:3	410291	634647	439693	382630	592491	605614
PE 33:0	1.31842e+06	1.14949e+06	1.37632e+06	1.47336e+06	961870	1.14356e+06
PE 33:1	2.27108e+06	1.88668e+06	2.55849e+06	3.1636e+06	1.58193e+06	2.14749e+06
PE 33:1_1	213653	480436	414670	389465	351660	422251
PE 33:2|PE 16:1_17:1	396961	265847	91307.8	401756	427145	443064
PE 34:0	954640	1.47631e+06	949063	964764	1.20756e+06	1.29315e+06
PE 34:1	406271	493909	407800	461612	343673	556090
PE 34:1|PE 16:0_18:1	3.40301e+07	3.73339e+07	3.40286e+07	3.55228e+07	3.23645e+07	3.77073e+07
PE 34:2|PE 16:0_18:2	3.90333e+07	4.36703e+07	2.86594e+07	4.07266e+07	3.02219e+07	4.673e+07
PE 34:3|PE 16:0_18:3	9.32637e+06	1.26348e+07	9.13746e+06	9.98921e+06	1.21698e+07	1.31813e+07
PE 34:3|PE 16:1_18:2	7.8217e+06	8.79623e+06	6.69829e+06	7.59262e+06	8.65112e+06	9.37781e+06
PE 34:4|PE 16:1_18:3	1.25021e+06	1.93544e+06	1.3637e+06	1.28928e+06	1.64989e+06	1.72354e+06
PE 35:0	341871	472832	302707	360357	286727	355478
PE 35:1|PE 16:0_19:1	314380	432598	194579	270806	36081.2	401403
PE 35:1|PE 17:0_18:1	676448	1.1874e+06	862480	776104	668993	894660
PE 36:0	284189	349945	275780	257062	243496	349881
PE 36:1	997622	1.50445e+06	992714	955595	1.20752e+06	1.29121e+06
PE 36:1|PE 18:0_18:1	1.04711e+07	1.40282e+07	1.08689e+07	1.06431e+07	1.23452e+07	1.26153e+07
PE 36:2	958066	1.06252e+06	846967	1.08396e+06	635941	1.05566e+06
PE 36:2|PE 18:0_18:2	3.9807e+07	4.40796e+07	5.68378e+07	4.21285e+07	3.58944e+07	4.23407e+07
PE 36:2|PE 18:1_18:1	1.76086e+07	1.70054e+07	1.70198e+07	1.81195e+07	1.61132e+07	1.89308e+07
PE 36:3	295472	321719	267683	263884	245046	239022
PE 36:3|PE 18:0_18:3	2.63237e+07	3.27604e+07	2.69854e+07	2.82179e+07	3.03273e+07	3.36185e+07
PE 36:3|PE 18:1_18:2	3.08623e+07	3.15594e+07	2.86064e+07	3.01546e+07	2.85974e+07	3.28139e+07
PE 36:4|PE 18:2_18:2	3.14211e+07	3.89645e+07	3.1918e+07	3.23343e+07	3.69104e+07	4.13357e+07
PE 36:5|PE 18:2_18:3	8.41615e+06	1.20092e+07	8.36661e+06	8.46939e+06	1.14596e+07	1.2388e+07
PE 36:6|PE 18:3_18:3	1.52037e+06	2.0751e+06	1.52138e+06	1.3518e+06	1.77886e+06	1.95509e+06
PE 37:3	500891	513863	455638	555323	468303	576921
PE 38:1|PE 20:0_18:1	788338	1.23138e+06	748991	940190	1.04308e+06	1.10089e+06
PE 38:2	786734	928918	810951	788220	659761	360277
PE 38:3	472864	615535	483919	442324	541420	590499
PE 38:3_1	466667	391798	441509	352091	303246	431540
PE 38:5	128160	149730	120150	112495	119160	132620
PE O-36:4	219874	145540	157506	172776	167866	149100
PE P-36:2|PE P-18:0_18:2	278741	362359	296842	142433	353163	429441
PE P-36:3|PE P-18:0_18:3	291241	302352	310428	229582	286513	348074
PE P-36:5|PE P-18:3_18:2	206607	258705	202441	214539	222918	243985
PE P-36:6|PE P-18:3_18:3	367219	555970	415394	346201	536223	487242
PG 14:0_16:0	212274	199061	121352	186414	365126	416824
PG 14:0_16:1	82169.6	69885.6	60081.9	93159.9	157766	125843
PG 16:0_16:0	512037	436001	351323	444654	604206	652308
PG 16:0_16:1	3.28039e+06	2.94234e+06	2.39392e+06	4.12891e+06	4.52633e+06	4.77647e+06
PG 16:0_17:0	108819	100512	112813	52509.1	128005	75686.6
PG 16:0_17:1	57441.9	41460.2	54697.5	45633.6	77554.4	74127.3
PG 16:0_18:1	3.03591e+06	2.54654e+06	2.2388e+06	3.08523e+06	2.9034e+06	3.14733e+06
PG 16:0_18:2	7.59366e+06	6.36094e+06	5.43035e+06	8.18295e+06	4.14492e+06	3.58171e+06
PG 16:0_18:3	1.2979e+06	1.29294e+06	991227	1.45113e+06	1.5875e+06	1.69852e+06
PG 16:1_16:1	286434	317179	248500	459707	515854	514037
PG 16:1_18:1	679692	622638	546701	716940	727204	771035
PG 16:1_18:2	2.19202e+06	2.25493e+06	1.68838e+06	2.322e+06	3.40676e+06	3.47238e+06
PG 16:1_18:3	136177	150695	120703	167576	180837	191479
PG 17:1_18:2	78394.3	119402	93905.7	130199	159467	118077
PG 18:0_18:1	128967	116035	126722	129834	112898	112647
PG 18:0_18:2	1.81697e+06	1.90004e+06	1.67756e+06	2.26347e+06	2.59571e+06	2.43041e+06
PG 18:1_18:1	815315	750231	720939	867143	815773	837244
PG 18:1_18:2	6.16419e+06	6.3133e+06	5.45414e+06	6.87769e+06	7.03628e+06	7.73718e+06
PG 18:2_18:3	527708	651554	510326	532124	853219	820140
PG 18:3_18:3	43917.3	45548.9	41504.5	49298.7	63148.1	63248.2
PG 32:2	177615	247846	159249	112701	302335	302351
PG 34:3|PG 16:1_18:2	287733	357510	247307	281478	398238	392963
PG 36:3	537958	550079	425587	462502	591662	615441
PG 36:4	4.27902e+06	4.73684e+06	3.78909e+06	4.8772e+06	6.20694e+06	6.81514e+06
PG 36:4|PG 18:2_18:2	358533	419488	319270	323451	489431	498497
PG 36:5|PG 18:2_18:3	83120.9	86564.7	66363.6	81177.3	98565.9	98549.9
PI 16:0_15:1	19731.2	6205.14	16788.2	19805.5	30517.7	29766.5
PI 16:0_16:1	1.67837e+06	1.51256e+06	1.23938e+06	2.26436e+06	2.7197e+06	2.10477e+06
PI 16:0_18:0	100093	86214.6	80381.4	122338	108292	89277
PI 16:0_18:1	1.36845e+06	1.27831e+06	1.16769e+06	1.72366e+06	1.60864e+06	1.19609e+06
PI 16:0_18:2	2.4905e+06	1.99396e+06	1.98959e+06	2.81822e+06	2.34405e+06	1.90791e+06
PI 16:0_18:3	905507	782795	731501	1.06768e+06	1.15744e+06	849256
PI 16:0_19:0	35362.2	28993.2	27776.9	40583.9	22174.5	13897.6
PI 16:1_16:1	678284	628389	555098	778591	885511	729312
PI 16:1_18:2	842889	728823	719972	906614	874320	721738
PI 16:1_18:3	217566	197733	185735	261533	237986	202495
PI 17:0_18:3	88572.6	93233.1	81498.9	122896	104525	89738.1
PI 18:0_18:1	177525	175232	163826	207152	204216	155492
PI 18:0_18:2	2.25044e+06	1.8332e+06	1.87919e+06	2.79941e+06	2.17724e+06	1.75159e+06
PI 18:1_18:1	728873	700746	653121	655632	678088	498769
PI 18:1_18:2	7.26928e+06	6.0338e+06	6.06879e+06	8.34181e+06	7.1357e+06	5.42883e+06
PI 18:1_18:3	8.96888e+06	8.12087e+06	7.64717e+06	1.02955e+07	1.0993e+07	8.56648e+06
PI 18:2_18:3	2.22661e+06	2.00562e+06	1.87078e+06	2.64924e+06	2.52239e+06	2.11646e+06
PI 32:2	104351	120645	97743.6	121380	139773	112682
PI 33:1	82307.1	69409.2	64268.6	88330.5	82430.7	73004.7
PI 34:1	332225	257714	328157	437444	306801	334221
PI 34:2	1.79858e+06	1.63365e+06	1.46071e+06	1.93483e+06	2.32081e+06	1.83583e+06
PI 34:3	261260	312536	257533	286376	366406	313307
PI 35:2	91958.7	66423.2	162637	66164.8	191230	148413
PI 36:2	292134	349324	339585	380069	387068	338361
PI 36:3	1.77048e+06	1.51809e+06	1.55031e+06	2.28374e+06	1.84675e+06	1.44219e+06
PI 36:3_1	1.2219e+06	1.21617e+06	1.08824e+06	1.32645e+06	1.39158e+06	1.1254e+06
PI 36:4	2.09092e+06	2.59094e+06	2.0233e+06	2.30084e+06	3.12286e+06	2.44578e+06
PI 36:5	408340	436897	364259	467469	514717	433088
PI 36:6	715055	633227	713677	762570	740600	605333
PI-Cer 41:9;O2	142433	7927.05	6151.97	4784.58	6202.11	2895.42
PS 16:0_18:3	92910.7	133509	177170	170828	112959	73427.8
PS 18:0_18:1	464052	390498	407434	521448	424133	268772
PS 18:1_18:2	1.04306e+06	697443	603148	997961	345104	182526
PS 18:1_18:2_1	100928	159646	549944	792538	737051	511688
PS 18:1_18:3	474179	591603	572333	895534	853537	656788
PS 18:2_18:3	2.50624e+06	2.70585e+06	2.60659e+06	3.70808e+06	3.18613e+06	2.3994e+06
PS 18:2_18:3_1	0	0	151515	146319	91847.1	0
PS 18:2_19:2	442648	411496	349299	609973	551647	527237
PS 18:3_18:3	2.05625e+06	1.80707e+06	1.67813e+06	2.4704e+06	2.27257e+06	1.80112e+06
PS 34:1	86758.6	64118.8	36216.9	99479.9	55415.1	39997.9
PS 35:1	35813.7	5164.97	16688.6	70070	13275.7	12274.3
PS 35:2	195701	19442	45417.1	43086	10715.8	29614.7
PS 36:3|PS 18:1_18:2	44191.3	86261.5	20840.6	4265.73	70783.4	28613.4
PS 36:4	1.64304e+06	1.33293e+06	1.32068e+06	1.75571e+06	1.49882e+06	1.05183e+06
PS 36:5	686049	960017	657049	999013	1.07617e+06	867654
PS 36:5|PS 18:2_18:3	462872	604004	337533	544793	582511	518057
PS 36:6	666735	669722	583389	802771	829199	649888
SE 28:1/18:1	747523	627121	756523	769302	847323	765585
SE 29:1/16:1	246578	280465	259242	290308	442734	409560
SE 29:1/18:1	3.17236e+06	2.66156e+06	2.98074e+06	3.21508e+06	3.03753e+06	2.87204e+06
SE 29:1/18:2	322944	295901	306990	321046	363740	345354
SM 37:7;O2	82388.4	110119	195408	139137	48868.7	204075
SM 40:2;O2	9698.98	4809.92	3915.36	6347.87	0	33453.6
ST 27:2;O	74114.9	56807.7	48172.8	80435.6	98936.3	135512
ST 27:2;O_1	169282	194780	191926	209789	338825	324371
ST 28:1;O	689300	529693	661960	786688	939614	922713
ST 28:1;O_1	212254	220058	182495	167919	264344	261544
ST 29:1;O	2.80171e+06	2.12638e+06	2.457e+06	3.06685e+06	3.28056e+06	3.23667e+06
ST 29:1;O_1	6350.58	49684.3	72886.6	69780.6	141925	155912
ST 29:1;O_2	369959	411617	422602	499731	872744	863568
ST 29:1;O_3	83181.6	68036.9	62878	71559	65685.4	64062.1
ST 29:2;O	139440	128365	126371	161782	217920	213539
TG 34:0|TG 10:0_12:0_12:0	511724	716426	591440	773532	1.39952e+06	1.19402e+06
TG 35:0|TG 9:0_12:0_14:0	223269	310222	151340	294654	523690	501169
TG 36:0|TG 12:0_12:0_12:0	1.50332e+07	1.96609e+07	1.73957e+07	2.23594e+07	3.85494e+07	3.63376e+07
TG 36:1|TG 10:0_12:0_14:1	1.77744e+06	2.14637e+06	1.91256e+06	2.33746e+06	3.68885e+06	3.09692e+06
TG 37:0|TG 12:0_12:0_13:0	1.01306e+06	1.37142e+06	1.11959e+06	1.39876e+06	1.72537e+06	1.48994e+06
TG 37:0|TG 12:0_12:0_13:0_1	677684	899522	886052	1.02588e+06	2.96573e+06	2.34268e+06
TG 37:1|TG 12:0_12:0_13:1	1.23687e+06	1.19046e+06	1.19787e+06	1.18978e+06	1.60456e+06	1.42546e+06
TG 38:0|TG 12:0_12:0_14:0	6.56025e+07	7.16261e+07	7.22674e+07	9.3723e+07	1.11818e+08	1.16835e+08
TG 38:1|TG 12:0_12:0_14:1	1.3332e+07	1.50179e+07	1.38529e+07	1.69558e+07	2.73592e+07	2.41715e+07
TG 38:1|TG 12:0_12:0_14:1_1	9.66487e+06	1.20956e+07	1.10924e+07	1.30815e+07	2.07124e+07	1.81908e+07
TG 38:2|TG 10:0_14:1_14:1	2.2986e+06	2.02511e+06	2.51219e+06	2.53727e+06	3.24294e+06	2.75126e+06
TG 39:0|TG 12:0_13:0_14:0	6.63634e+06	8.71173e+06	7.70732e+06	9.62878e+06	8.81878e+06	8.47302e+06
TG 39:1;O|TG 12:0_12:0_15:1;O	32763	77904.8	55483.9	7629.92	72888.3	65888.5
TG 39:1|TG 12:0_12:0_15:1	3.25323e+06	4.33576e+06	3.58851e+06	4.11498e+06	7.32116e+06	6.12602e+06
TG 39:2;O|TG 10:0_16:1_13:1;O	101812	104365	148628	43633.1	36226.3	117969
TG 39:2|TG 12:0_13:1_14:1	660172	128329	700195	664298	864162	583888
TG 40:0|TG 12:0_14:0_14:0	9.14859e+07	8.98209e+07	9.93792e+07	1.29261e+08	1.26965e+08	1.37692e+08
TG 40:1;O|TG 12:0_15:0_13:1;O	423181	351179	442073	385348	1.09493e+06	987488
TG 40:1|TG 12:0_14:0_14:1	3.93575e+07	4.1919e+07	4.27136e+07	5.16796e+07	6.05877e+07	5.96385e+07
TG 40:1|TG 12:0_14:0_14:1_1	5.88876e+07	6.06349e+07	2.10771e+07	7.49416e+07	8.36878e+07	8.38864e+07
TG 40:2|TG 12:0_14:1_14:1	1.72546e+07	1.80275e+07	1.21883e+07	1.98513e+07	3.00919e+07	2.44638e+07
TG 41:0|TG 12:0_14:0_15:0	1.20295e+07	1.5318e+07	1.40109e+07	1.77517e+07	2.18911e+07	2.16182e+07
TG 41:1|TG 13:0_14:0_14:1	9.54846e+06	1.29695e+07	1.14382e+07	1.25622e+07	1.28156e+07	1.83958e+07
TG 41:2|TG 13:0_14:1_14:1	2.39302e+06	2.20229e+06	1.22771e+06	2.36402e+06	2.99727e+06	1.16092e+06
TG 42:0|TG 12:0_14:0_16:0	5.99474e+07	5.96433e+07	6.6583e+07	8.23464e+07	8.02944e+07	8.88967e+07
TG 42:1|TG 12:0_14:0_16:1	1.74815e+08	1.63829e+08	1.78991e+08	2.1961e+08	2.12314e+08	2.23108e+08
TG 42:1|TG 12:0_14:0_16:1_1	33258.1	29605.3	75963.2	39148.7	75059.9	24501
TG 42:2|TG 12:0_14:1_16:1	2.49063e+07	2.61359e+07	2.44033e+07	2.8535e+07	4.05126e+07	3.43632e+07
TG 42:2|TG 14:0_14:1_14:1	4.83786e+07	4.9944e+07	4.99639e+07	5.57271e+07	5.93182e+07	5.99908e+07
TG 42:3|TG 12:0_14:1_16:2	7.03646e+06	6.87862e+06	5.94228e+06	7.15493e+06	8.89214e+06	6.84569e+06
TG 42:4;O|TG 14:0_15:3_13:1;O	5.80995e+06	5.53134e+06	5.67322e+06	4.52664e+06	6.80714e+06	6.65931e+06
TG 43:0|TG 12:0_14:0_17:0	1.05564e+07	1.27006e+07	1.18068e+07	1.41459e+07	1.7684e+07	1.6353e+07
TG 43:1;O|TG 14:0_14:0_15:1;O	185076	399598	91105.3	152044	902256	610470
TG 43:1|TG 12:0_14:0_17:1	654972	806220	771739	652757	945204	1.00123e+06
TG 43:1|TG 14:0_15:0_14:1	2.34689e+07	2.78855e+07	2.57486e+07	3.04304e+07	3.72635e+07	3.56644e+07
TG 43:2|TG 15:0_14:1_14:1	6.56589e+06	8.86223e+06	7.24013e+06	8.00047e+06	1.46012e+07	1.1649e+07
TG 43:3|TG 13:1_14:1_16:1	649297	672243	720193	702160	873167	800121
TG 43:3|TG 13:1_14:1_16:1_1	921011	694354	847979	212261	900067	785947
TG 44:0|TG 14:0_14:0_16:0	2.55515e+07	2.68964e+07	2.81707e+07	3.93598e+07	3.92e+07	4.3261e+07
TG 44:1|TG 12:0_16:0_16:1	1.97375e+08	1.74344e+08	1.92418e+08	2.42789e+08	2.12745e+08	2.26968e+08
TG 44:2|TG 12:0_16:1_16:1	1.88217e+08	1.67066e+08	1.83518e+08	2.13425e+08	1.91149e+08	1.94953e+08
TG 44:2|TG 12:0_16:1_16:1_1	1.87228e+08	1.67066e+08	1.83906e+08	2.11317e+08	1.91325e+08	1.95066e+08
TG 44:3|TG 14:0_14:0_16:3	3.30822e+07	3.29223e+07	3.17877e+07	3.30135e+07	4.13627e+07	3.65685e+07
TG 44:3|TG 14:1_14:1_16:1	3.30815e+07	3.29079e+07	3.18135e+07	3.30135e+07	4.13627e+07	3.65685e+07
TG 44:4;O|TG 16:0_15:3_13:1;O	1.16263e+07	9.33091e+06	1.08853e+07	1.27919e+07	9.5487e+06	1.01848e+07
TG 44:4|TG 12:0_14:1_18:3	2.08153e+06	1.9489e+06	1.95325e+06	1.98433e+06	2.47842e+06	2.03619e+06
TG 44:5;O|TG 16:1_15:3_13:1;O	3.04137e+06	2.77289e+06	1.1592e+06	2.36032e+06	1.54551e+06	2.43765e+06
TG 45:0|TG 14:0_14:0_17:0	6.29908e+06	7.91452e+06	6.94979e+06	8.04924e+06	1.00262e+07	9.61379e+06
TG 45:1|TG 14:0_15:0_16:1	4.4796e+07	4.87251e+07	4.80461e+07	4.83087e+07	5.82083e+07	5.78755e+07
TG 45:2;O|TG 14:0_16:1_15:1;O	149858	164403	83923.6	290051	914735	517315
TG 45:2|TG 12:0_16:1_17:1	2.71111e+06	1.44508e+06	2.68585e+06	3.38542e+06	2.54455e+06	2.66446e+06
TG 45:2|TG 15:0_15:1_15:1	2.16677e+07	2.41566e+07	2.26392e+07	2.58971e+07	2.78708e+07	2.56706e+07
TG 45:3|TG 14:1_15:1_16:1	1.87359e+06	2.15932e+06	2.77226e+06	2.7049e+06	4.72301e+06	3.81359e+06
TG 46:0|TG 14:0_16:0_16:0	1.0823e+07	1.18252e+07	1.20785e+07	1.63155e+07	1.83838e+07	1.82533e+07
TG 46:1|TG 14:0_16:0_16:1	2.09083e+08	1.82894e+08	2.07538e+08	2.56545e+08	2.13499e+08	2.33703e+08
TG 46:1|TG 14:0_16:0_16:1_1	329821	98492.4	266292	186707	144719	287149
TG 46:1|TG 14:0_16:0_16:1_2	150759	45464.6	239860	58351	91602.6	102933
TG 46:2|TG 14:0_16:1_16:1	2.70138e+08	2.19911e+08	2.55735e+08	2.95627e+08	1.59827e+08	2.45003e+08
TG 46:3|TG 14:1_16:1_16:1	1.19163e+08	9.88644e+07	1.10525e+08	1.20503e+08	9.96514e+07	1.00419e+08
TG 46:4|TG 12:0_16:1_18:3	1.11898e+07	1.04634e+07	1.05583e+07	1.0203e+07	1.33888e+07	1.06633e+07
TG 46:5|TG 14:1_14:1_18:3	663055	578977	608065	620866	580647	537173
TG 47:0|TG 14:0_14:0_19:0	3.38958e+06	4.10482e+06	3.3291e+06	3.92344e+06	4.60985e+06	4.44287e+06
TG 47:1|TG 14:0_15:0_18:1	5.59539e+07	5.9493e+07	6.20197e+07	7.0172e+07	6.63218e+07	6.58664e+07
TG 47:2;O2|TG 12:0_12:0_9:0;O(FA 14:1)	123753	111765	124871	104957	167054	107189
TG 47:2|TG 14:0_16:1_17:1	4.52269e+06	4.42596e+06	5.20506e+06	5.87832e+06	3.98085e+06	4.68047e+06
TG 47:2|TG 15:0_16:1_16:1	3.63189e+07	4.5618e+07	4.6566e+07	5.03568e+07	4.6509e+07	4.27265e+07
TG 47:3|TG 14:0_16:1_17:2	4.24804e+06	4.39399e+06	3.7004e+06	4.89081e+06	3.76894e+06	2.15783e+06
TG 47:3|TG 14:1_16:1_17:1	7.89732e+06	8.34323e+06	7.95459e+06	8.59276e+06	9.5112e+06	7.35586e+06
TG 47:4|TG 13:0_16:1_18:3	834696	849944	886626	894664	1.07998e+06	947251
TG 47:4|TG 14:1_16:1_17:2	1.05411e+06	900706	1.02015e+06	1.12505e+06	779517	794277
TG 48:0|TG 16:0_16:0_16:0	5.38107e+06	4.66239e+06	6.10178e+06	5.66826e+06	5.82262e+06	7.88447e+06
TG 48:1|TG 14:0_16:0_18:1	1.93421e+08	1.60144e+08	1.86971e+08	2.28005e+08	9.28422e+07	1.12386e+08
TG 48:2|TG 12:0_18:1_18:1	2.69352e+08	2.17168e+08	2.48326e+08	2.87548e+08	7.39039e+07	2.24892e+08
TG 48:3|TG 16:1_16:1_16:1	1.69306e+08	1.30584e+08	1.50892e+08	1.68204e+08	1.20384e+08	1.2456e+08
TG 48:4|TG 14:1_16:1_18:2	3.67742e+07	3.03112e+07	3.29718e+07	3.33115e+07	2.86089e+07	2.75363e+07
TG 48:5|TG 14:1_16:1_18:3	3.05731e+06	2.86435e+06	2.88877e+06	2.65923e+06	3.10588e+06	1.98629e+06
TG 49:0|TG 16:0_16:0_17:0	2.12943e+06	2.218e+06	1.68311e+06	2.38305e+06	2.10549e+06	2.15448e+06
TG 49:1|TG 14:0_17:0_18:1	5.20614e+07	4.86925e+07	5.24686e+07	5.50946e+07	4.76763e+07	4.13705e+07
TG 49:2;O|TG 17:0_17:1_15:1;O	2.83805e+06	3.00206e+06	3.81175e+06	3.63421e+06	5.98955e+06	1.51316e+06
TG 49:2;O2|TG 12:0_14:0_9:0;O(FA 14:1)	334382	391042	343358	379197	553809	494954
TG 49:2|TG 14:0_17:1_18:1	6.38818e+06	4.2621e+06	6.52111e+06	7.53051e+06	4.25788e+06	6.01683e+06
TG 49:2|TG 15:0_16:1_18:1	5.34905e+07	4.60311e+07	4.72058e+07	5.31547e+07	4.61477e+07	4.38704e+07
TG 49:2|TG 17:0_16:1_16:1	5.2692e+07	4.60325e+07	5.06823e+07	5.32728e+07	4.6971e+07	4.39517e+07
TG 49:3|TG 16:1_16:1_17:1	1.4229e+07	1.12868e+07	1.11453e+07	1.09144e+07	1.2937e+07	1.20562e+07
TG 49:3|TG 16:1_16:1_17:1_1	5.61096e+06	7.95009e+06	7.47122e+06	7.74102e+06	6.09365e+06	6.17468e+06
TG 49:4|TG 16:1_16:1_17:2	2.6336e+06	2.30478e+06	1.96843e+06	2.9248e+06	1.41833e+06	1.47583e+06
TG 50:0|TG 14:0_16:0_20:0	2.33523e+06	2.6742e+06	2.42808e+06	2.79462e+06	3.43974e+06	3.1689e+06
TG 50:0|TG 16:0_16:0_18:0	1.26328e+07	5.93708e+06	1.02986e+07	1.59343e+07	1.08643e+07	9.27425e+06
TG 50:1|TG 16:0_16:0_18:1	9.45405e+07	8.00439e+07	9.17355e+07	1.01542e+08	8.58112e+07	8.895e+07
TG 50:2|TG 16:0_16:1_18:1	1.80079e+08	1.51357e+08	1.78759e+08	1.97598e+08	1.30242e+08	1.44616e+08
TG 50:3|TG 16:1_16:1_18:1	1.26959e+08	9.35399e+07	1.10277e+08	1.21185e+08	7.84465e+07	8.26237e+07
TG 50:4|TG 16:1_16:1_18:2	4.63494e+07	3.4341e+07	3.94732e+07	4.10391e+07	2.69849e+07	2.75522e+07
TG 50:5|TG 16:1_16:1_18:3	6.9934e+06	5.50893e+06	6.17524e+06	5.77271e+06	4.76661e+06	4.56234e+06
TG 51:1|TG 16:0_17:0_18:1	2.38663e+07	2.06486e+07	2.27638e+07	2.39726e+07	1.98495e+07	1.89305e+07
TG 51:2|TG 17:0_16:1_18:1	3.71049e+07	3.30255e+07	3.31975e+07	3.34761e+07	2.5766e+07	2.24979e+07
TG 51:3;O2|TG 12:0_16:1_9:0;O(FA 14:1)	276668	288125	149756	243035	323210	222818
TG 51:3|TG 16:1_17:1_18:1	1.12814e+07	8.67983e+06	8.65772e+06	1.08355e+07	7.31645e+06	6.08597e+06
TG 51:3|TG 16:1_17:1_18:1_1	1.24662e+07	1.09633e+07	1.15467e+07	1.34365e+07	7.65355e+06	7.52276e+06
TG 51:4|TG 16:1_17:1_18:2	4.68019e+06	3.70753e+06	3.99469e+06	4.48922e+06	2.21126e+06	2.2912e+06
TG 51:5|TG 16:1_17:2_18:2	512273	409322	238821	447655	391898	259442
TG 52:0|TG 14:0_14:0_24:0	9.74164e+06	9.67617e+06	7.75698e+06	8.93317e+06	1.40868e+06	9.6017e+06
TG 52:1;O2|TG 12:0_14:0_10:0;O(FA 16:0)	68938.2	36801.3	77057.1	145461	819614	275015
TG 52:1|TG 14:0_20:0_18:1	2.32583e+07	2.35192e+07	2.28742e+07	2.34767e+07	2.36707e+07	2.35272e+07
TG 52:1|TG 16:0_18:0_18:1	5.6162e+06	1.94972e+06	2.64805e+06	2.46699e+06	3.54456e+06	3.23641e+06
TG 52:2|TG 16:0_18:1_18:1	8.58702e+07	6.37245e+07	7.24334e+07	7.91348e+07	5.38052e+07	5.47944e+07
TG 52:3|TG 16:1_18:1_18:1	7.39028e+07	5.13845e+07	5.878e+07	6.34513e+07	1.02983e+07	3.68757e+07
TG 52:3|TG 16:1_18:1_18:1_1	4.21297e+06	3.28084e+06	2.76182e+06	3.14435e+06	2.01086e+06	2.26073e+06
TG 52:3|TG 16:1_18:1_18:1_2	7.39066e+07	5.13845e+07	5.88989e+07	6.34688e+07	2.52038e+07	3.68658e+07
TG 52:4|TG 16:1_18:1_18:2	2.17305e+07	1.4361e+07	1.71211e+07	1.73848e+07	9.38236e+06	8.84536e+06
TG 52:5|TG 16:1_18:1_18:3	5.05329e+06	3.49111e+06	3.98007e+06	4.00255e+06	2.71149e+06	2.19766e+06
TG 53:1|TG 16:0_19:0_18:1	4.70199e+06	5.33561e+06	4.76272e+06	5.10887e+06	5.49007e+06	5.51703e+06
TG 53:3;O2|TG 14:0_16:1_9:0;O(FA 14:1)	842851	897164	817127	772607	1.05348e+06	898093
TG 53:3;O3|TG 16:1_21:1_16:1;O3	112832	120463	105730	116815	167546	135470
TG 53:3|TG 17:0_18:1_18:2	5.55286e+06	4.62044e+06	4.52208e+06	4.45268e+06	3.33898e+06	2.7736e+06
TG 53:3|TG 17:1_18:1_18:1	9.82161e+06	7.3763e+06	8.65839e+06	9.1473e+06	4.68617e+06	4.70831e+06
TG 53:4;O2|TG 14:1_16:1_9:0;O(FA 14:1)	223942	215816	203720	200326	224599	193195
TG 53:4|TG 17:1_18:1_18:2	4.0479e+06	2.9041e+06	3.42024e+06	3.70162e+06	1.75825e+06	2.0238e+06
TG 53:5|TG 18:1_17:2_18:2	844731	578153	711245	739752	394964	418626
TG 54:0|TG 14:0_16:0_24:0	4.72393e+06	4.62323e+06	4.33426e+06	5.27236e+06	3.83213e+06	4.85871e+06
TG 54:1;O2|TG 12:0_14:0_12:0;O(FA 16:0)	436787	462081	437713	17082	120097	1.14084e+06
TG 54:1|TG 14:0_22:0_18:1	1.23477e+07	1.1951e+07	1.04054e+07	1.2912e+07	1.27273e+07	1.06159e+07
TG 54:2;O2|TG 12:0_14:0_14:0;O(FA 14:1)	597535	716587	624243	754679	792065	727078
TG 54:2|TG 14:0_16:1_24:1	2.65853e+07	2.62396e+07	2.56739e+07	2.33756e+07	2.41829e+07	2.60296e+07
TG 54:3|TG 18:1_18:1_18:1	2.594e+07	1.79564e+07	1.86013e+07	1.88667e+07	1.16097e+07	1.13738e+07
TG 54:4|TG 18:1_18:1_18:2	5.43878e+06	3.89364e+06	4.32582e+06	4.55948e+06	2.37826e+06	2.41151e+06
TG 54:5|TG 18:1_18:2_18:2	1.61322e+06	1.11763e+06	1.06744e+06	1.04684e+06	894389	731938
TG 54:6|TG 18:1_18:2_18:3	536543	387041	417650	452860	392553	69717.8
TG 54:7|TG 18:2_18:2_18:3	156147	207729	171063	104068	152663	171082
TG 55:1|TG 16:0_23:0_16:1	2.71809e+06	2.89797e+06	2.81151e+06	3.24442e+06	3.42865e+06	3.62024e+06
TG 55:2|TG 14:0_16:1_25:1	6.02765e+06	6.70997e+06	5.71321e+06	7.089e+06	8.7123e+06	8.69053e+06
TG 55:3;O2|TG 16:0_16:1_9:0;O(FA 14:1)	1.26744e+06	1.29256e+06	1.23502e+06	1.10876e+06	1.39296e+06	1.13082e+06
TG 55:3|TG 16:1_16:1_23:1	2.39211e+06	2.12538e+06	2.05282e+06	2.43523e+06	3.16668e+06	3.0747e+06
TG 55:4;O2|TG 16:1_16:1_8:0;O(FA 15:1)	782324	792126	742072	680755	688332	627076
TG 55:4;O3|TG 16:1_21:1_18:2;O3	81393.7	80085.1	73334.6	81693.1	101483	92838.6
TG 55:4|TG 18:1_18:1_19:2	1.35718e+06	868780	1.08317e+06	1.03532e+06	651725	673961
TG 56:0|TG 12:0_14:0_30:0	4.11182e+06	4.68684e+06	4.68804e+06	5.39764e+06	4.68493e+06	5.07422e+06
TG 56:1;O2|TG 14:0_14:0_16:0;O(FA 12:0)	704767	341065	706511	767144	631129	673936
TG 56:1|TG 14:0_24:0_18:1	9.04256e+06	8.90724e+06	9.29319e+06	1.07739e+07	9.58706e+06	9.56508e+06
TG 56:2;O2|TG 12:0_14:0_16:0;O(FA 14:1)	640414	781929	522628	590410	894218	842372
TG 56:2|TG 16:0_16:1_24:1	3.10701e+07	2.98576e+07	3.07103e+07	3.53723e+07	3.09672e+07	3.15699e+07
TG 56:3|TG 16:1_16:1_24:1	1.87128e+07	1.72848e+07	1.70702e+07	1.7978e+07	1.69093e+07	1.63246e+07
TG 56:4|TG 14:1_24:1_18:2	841861	682711	1.08703e+06	1.00009e+06	808060	797774
TG 57:1|TG 16:0_23:0_18:1	1.90253e+06	2.23135e+06	2.03368e+06	2.43598e+06	2.32021e+06	2.29237e+06
TG 57:2|TG 16:0_18:1_23:1	6.03288e+06	6.09438e+06	5.96697e+06	6.73994e+06	7.07813e+06	7.18947e+06
TG 57:3;O2|TG 16:0_18:1_9:0;O(FA 14:1)	642961	626109	600483	551269	452019	354590
TG 57:3|TG 16:1_18:1_23:1	3.17152e+06	3.45581e+06	3.23905e+06	3.35573e+06	3.8389e+06	3.82798e+06
TG 57:4;O2|TG 16:0_18:2_9:0;O(FA 14:1)	717433	659992	597184	553666	524570	475797
TG 57:5;O2|TG 16:1_18:2_9:0;O(FA 14:1)	197711	186589	168539	163590	107756	124941
TG 58:1|TG 16:0_24:0_18:1	6.37912e+06	6.82464e+06	6.35968e+06	7.26734e+06	7.45146e+06	7.42601e+06
TG 58:2;O2|TG 14:0_16:1_14:0;O(FA 14:0)	674798	686188	561844	662668	738566	683402
TG 58:2|TG 16:0_18:1_24:1	2.83602e+07	2.55469e+07	2.70211e+07	3.09318e+07	2.52117e+07	2.52927e+07
TG 58:3;O2|TG 14:0_16:1_16:1;O(FA 12:0)	825569	852874	761126	802043	803132	764775
TG 58:3|TG 16:1_18:1_24:1	2.06719e+07	1.88648e+07	1.89514e+07	2.13075e+07	1.72143e+07	1.69511e+07
TG 58:4|TG 16:1_24:1_18:2	4.11184e+06	3.69786e+06	3.7858e+06	3.46672e+06	2.77992e+06	3.07626e+06
TG 59:1|TG 14:0_27:0_18:1	1.20805e+06	1.28594e+06	1.13941e+06	1.22752e+06	1.12679e+06	1.23587e+06
TG 59:2;O2|TG 16:0_16:1_10:0;O(FA 17:0)	566968	353024	186336	387317	307027	442179
TG 59:2|TG 16:0_18:1_25:1	3.56459e+06	3.41384e+06	3.39028e+06	3.7076e+06	3.27564e+06	3.13973e+06
TG 59:3;O2|TG 14:0_14:1_15:0;O(FA 16:1)	80054.3	101968	102145	168437	60747.8	59306
TG 59:3|TG 16:1_18:1_25:1	2.6493e+06	2.73442e+06	2.38079e+06	2.91293e+06	2.42095e+06	2.38374e+06
TG 59:4;O2|TG 18:1_18:1_8:0;O(FA 15:1)	236328	196194	195151	166564	107927	97965.7
TG 59:4|TG 16:1_25:1_18:2	755829	591684	570699	503644	474767	367053
TG 60:0|TG 14:0_16:0_30:0	1.59765e+06	1.03802e+06	239179	2.14047e+06	2.08404e+06	402355
TG 60:1|TG 14:0_28:0_18:1	4.77175e+06	5.29661e+06	5.20455e+06	6.2012e+06	6.67437e+06	6.27409e+06
TG 60:2;O2|TG 14:0_16:0_12:0;O(FA 18:1)	333623	266312	318735	370813	252915	291224
TG 60:2|TG 16:0_18:1_26:1	1.23272e+07	1.13498e+07	1.17698e+07	1.34098e+07	1.14191e+07	1.03544e+07
TG 60:3;O2|TG 14:0_16:1_18:1;O(FA 12:0)	1.09631e+06	1.08046e+06	964807	855104	934638	935989
TG 60:3|TG 16:1_18:1_26:1	1.39787e+07	1.19688e+07	1.24964e+07	1.38207e+07	1.03813e+07	9.6884e+06
TG 60:4;O2|TG 12:0_16:1_18:1;O(FA 14:1)	477429	468959	441985	464516	397200	366797
TG 60:4|TG 16:1_26:1_18:2	3.51046e+06	2.80557e+06	3.00613e+06	2.71495e+06	2.2393e+06	2.47678e+06
TG 60:5|TG 18:1_24:1_18:3	304803	323898	288656	421758	221832	249530
TG 61:1|TG 14:0_29:0_18:1	939940	1.0486e+06	957083	1.17179e+06	1.00939e+06	851215
TG 61:2;O2|TG 14:0_16:0_17:0;O(FA 14:1)	498309	352796	487521	515053	435708	482933
TG 61:2|TG 16:0_16:1_29:1	1.07019e+06	1.09323e+06	1.1532e+06	977656	1.03619e+06	891646
TG 61:3;O2|TG 16:0_16:1_12:0;O(FA 17:1)	443661	309697	238816	204848	325375	238787
TG 61:3|TG 18:1_18:1_25:1	851626	889346	1.14431e+06	900585	887971	612062
TG 62:1|TG 14:0_30:0_18:1	4.73651e+06	4.42535e+06	4.51764e+06	6.01631e+06	6.04443e+06	4.73543e+06
TG 62:2;O2|TG 14:0_16:0_16:1;O(FA 16:0)	446048	314892	392999	365997	310944	217179
TG 62:2|TG 28:0_16:1_18:1	4.08572e+06	4.14266e+06	3.90433e+06	4.39033e+06	4.05222e+06	3.69377e+06
TG 62:3;O2|TG 14:0_18:1_14:1;O(FA 16:0)	1.21743e+06	1.11265e+06	1.13462e+06	907609	1.03461e+06	844994
TG 62:3|TG 18:1_18:1_26:1	4.43008e+06	3.93204e+06	3.55675e+06	4.14524e+06	3.1995e+06	2.79877e+06
TG 62:4;O2|TG 14:0_16:1_16:2;O(FA 16:0)	760851	869483	752176	704824	557837	505200
TG 62:4|TG 18:1_26:1_18:2	1.64602e+06	1.42944e+06	1.14464e+06	1.29363e+06	1.24189e+06	1.17413e+06
TG 62:5;O2|TG 16:1_16:1_16:1;O(FA 14:1)	209062	193169	124963	187928	119892	135018
TG 62:5|TG 18:1_18:2_26:2	238468	125858	249470	148081	75203.6	71827.1
TG 63:2|TG 30:0_16:1_17:1	632617	799643	758662	580383	721332	591628
TG 63:3;O2|TG 16:0_16:1_14:0;O(FA 17:1)	511495	646516	731801	749491	380431	535337
TG 64:1|TG 16:0_30:0_18:1	1.91142e+06	1.82649e+06	1.47735e+06	2.0518e+06	2.19127e+06	1.89775e+06
TG 64:2|TG 30:0_16:1_18:1	2.34107e+06	2.38306e+06	2.47633e+06	2.77523e+06	2.49381e+06	2.06362e+06
TG 64:3;O2|TG 14:0_18:1_16:0;O(FA 16:1)	1.4762e+06	1.48023e+06	1.31326e+06	1.03155e+06	806333	1.03083e+06
TG 64:3|TG 16:1_18:1_30:1	1.20099e+06	1.0468e+06	1.22322e+06	1.43798e+06	1.12043e+06	1.01327e+06
TG 64:4;O2|TG 16:0_16:1_14:1;O(FA 18:1)	1.31649e+06	1.13992e+06	1.17056e+06	935402	728596	754959
TG 64:4|TG 16:1_18:1_30:2	613004	481968	469005	493923	338629	489857
TG 64:5;O2|TG 16:1_16:1_18:1;O(FA 14:1)	436213	412324	382901	404079	260072	262277
TG 65:2;O2|TG 16:0_16:0_17:0;O(FA 16:1)	391475	312035	358981	412959	301797	216159
TG 65:2|TG 31:0_16:1_18:1	688923	587833	627601	747223	672251	403448
TG 65:3;O2|TG 16:0_18:1_15:0;O(FA 16:1)	808501	604045	715237	812473	493256	514665
TG 65:4;O2|TG 14:0_16:1_17:0;O(FA 18:2)	356870	455969	311704	283810	331090	341288
TG 66:2|TG 30:0_18:1_18:1	316398	1.15455e+06	921605	1.16476e+06	1.05663e+06	836231
TG 66:3;O2|TG 16:0_18:1_14:0;O(FA 18:1)	1.00111e+06	1.02037e+06	1.01603e+06	1.00141e+06	722698	713668
TG 66:4;O2|TG 16:0_16:1_16:0;O(FA 18:2)	1.39817e+06	1.27638e+06	1.1527e+06	1.08497e+06	673322	712281
TG 66:4|TG 16:1_18:1_32:2	333674	357678	288800	341671	385737	404674
TG 66:5;O2|TG 16:1_16:1_18:1;O(FA 16:1)	461585	506656	371119	633227	317702	270383
TG 67:2|TG 33:0_16:1_18:1	745040	526129	708674	917229	85549.5	313523
TG 67:3;O2|TG 16:0_18:1_17:0;O(FA 16:1)	344606	437207	411128	434603	299363	315786
TG 67:3|TG 18:1_24:1_25:1	236556	254747	167222	481962	432046	188831
TG 67:4;O2|TG 16:1_18:1_16:0;O(FA 17:1)	381225	300575	269628	353218	152691	179833
TG 68:2|TG 14:0_18:1_36:1	393434	524604	418284	132958	449523	386039
TG 68:4;O2|TG 16:0_18:1_18:1;O(FA 16:1)	970564	852620	822110	834140	571261	500297
TG 68:5;O2|TG 16:1_18:1_16:0;O(FA 18:2)	661656	528359	522848	514709	234970	302018
TG 68:5|TG 14:1_18:1_36:3	314508	180074	98840.1	92231.4	294689	169436
TG 69:3;O2|TG 16:0_18:1_18:1;O(FA 17:0)	221950	255873	202232	305433	152838	198589
TG 70:1|TG 14:0_38:0_18:1	83187.5	327034	150684	536450	357404	368041
TG 70:2;O2|TG 14:0_14:0_26:0;O(FA 16:1)	378597	380335	113691	255526	251406	228909
TG 70:2|TG 36:0_16:1_18:1	267528	273464	415207	436754	374458	324903
TG 70:3;O2|TG 14:0_18:1_24:0;O(FA 14:1)	466483	448054	332933	497537	164709	540632
TG 70:4;O2|TG 16:0_18:1_18:1;O(FA 18:1)	510040	599034	457158	521818	364125	380943
TG 70:5;O2|TG 16:1_18:1_18:0;O(FA 18:2)	432634	328624	327517	340067	151024	160119
TG 72:1|TG 16:0_38:0_18:1	282403	368392	258195	357752	454153	421718
TG 72:4;O2|TG 16:1_18:1_24:0;O(FA 14:1)	748712	828909	5175.3	802762	430533	467634
TG 72:5;O2|TG 18:1_18:1_18:1;O(FA 18:1)	383477	309502	200543	270605	173323	235760
TG 74:5;O2|TG 16:1_16:1_24:0;O(FA 18:2)	327761	254005	297309	380894	254528	265620
TG 76:5;O2|TG 16:1_18:1_26:0;O(FA 16:2)	392110	320406	377687	291074	226761	249960
TG O-36:0|TG O-8:0_14:0_14:0	337253	219044	327134	428223	374198	685021
TG O-41:0|TG O-13:0_14:0_14:0	309239	198327	505948	21410.9	9170.76	436436
TG O-44:0|TG O-18:0_12:0_14:0	203984	237188	216490	252741	312521	307402
TG O-44:1|TG O-18:0_12:0_14:1	139361	278596	185920	215489	360002	428160
TG O-46:0|TG O-18:0_14:0_14:0	382370	403983	388749	431237	509149	525758
TG O-46:1|TG O-18:0_12:0_16:1	1.58055e+06	1.94295e+06	1.74826e+06	2.11503e+06	3.02208e+06	2.97959e+06
TG O-46:2|TG O-18:1_12:0_16:1	590197	652500	614487	763110	984051	980657
TG O-47:1|TG O-15:0_16:0_16:1	242477	252536	224727	253429	346167	370945
TG O-47:8|TG O-15:4_13:0_19:4	4.14416e+06	2.92398e+06	825441	4.55778e+06	2.91822e+06	3.13297e+06
TG O-48:0|TG O-15:0_16:0_17:0	179002	414072	321840	314117	232080	283068
TG O-48:1|TG O-18:0_14:0_16:1	5.65569e+06	6.66562e+06	6.07304e+06	7.20936e+06	1.03038e+07	1.04003e+07
TG O-48:2|TG O-18:0_14:1_16:1	3.07586e+06	3.54381e+06	3.17469e+06	3.46639e+06	4.98558e+06	4.81618e+06
TG O-48:3|TG O-18:1_14:1_16:1	1.20112e+07	5.42579e+06	1.30851e+07	256852	1.88824e+07	2.11657e+07
TG O-49:2|TG O-17:1_14:0_18:1	259134	280968	235724	357196	415281	461130
TG O-49:8|TG O-11:0_19:4_19:4	1.72943e+06	1.32324e+06	1.49154e+06	2.03433e+06	1.56433e+06	1.35184e+06
TG O-49:8|TG O-19:2_15:3_15:3	2.86013e+06	1.74298e+06	2.47451e+06	3.06118e+06	2.02703e+06	2.46682e+06
TG O-50:1|TG O-17:1_14:0_19:0	4.96213e+06	5.46987e+06	4.99182e+06	5.61747e+06	6.65091e+06	6.65147e+06
TG O-50:7|TG O-20:3_15:2_15:2	1.05026e+06	1.03139e+06	1.16962e+06	1.40178e+06	1.15705e+06	1.11611e+06
TG O-50:8|TG O-20:2_15:3_15:3	1.2596e+06	778562	918523	1.45038e+06	52760.1	931224
TG O-51:9|TG O-17:3_17:3_17:3	24866.3	16252.1	0	54214.5	15044.4	10631.4
TG O-52:1|TG O-20:0_14:0_18:1	2.79685e+06	2.81584e+06	2.70637e+06	3.37908e+06	2.96807e+06	3.32147e+06
TG O-52:2|TG O-18:0_16:1_18:1	6.66619e+06	6.43762e+06	6.26256e+06	6.7648e+06	6.18536e+06	6.27331e+06
TG O-52:3|TG O-17:1_16:1_19:1	6.83629e+06	7.49607e+06	7.63276e+06	8.77572e+06	8.64146e+06	8.35574e+06
TG O-54:1|TG O-22:0_14:0_18:1	2.13257e+06	2.16648e+06	1.99627e+06	2.47435e+06	2.11844e+06	2.52625e+06
TG O-54:2|TG O-20:0_16:1_18:1	3.08474e+06	2.48318e+06	2.65619e+06	3.16019e+06	2.02025e+06	2.19671e+06
TG O-54:3|TG O-19:2_17:0_18:1	1.19669e+06	2.63862e+06	844987	7.77655e+06	859572	720774
TG O-54:3|TG O-20:0_16:1_18:2	3.88101e+06	2.6831e+06	3.38231e+06	3.54627e+06	3.29622e+06	3.3044e+06
TG O-54:4|TG O-19:2_16:1_19:1	1.6693e+07	9.07771e+06	4.94348e+07	5.43043e+07	4.28204e+07	4.60428e+07
TG O-54:5|TG O-20:1_16:1_18:3	1.24296e+06	893937	0	969049	360393	185604
TG O-55:8|TG O-15:2_20:3_20:3	1.61568e+06	1.20891e+06	1.30649e+06	1.46504e+06	958513	1.10745e+06
TG O-56:1|TG O-19:1_16:0_21:0	632101	872441	557009	878397	760782	916483
TG O-56:2|TG O-19:1_16:1_21:0	1.84418e+06	1.75394e+06	1.79949e+06	2.0835e+06	1.42119e+06	1.4422e+06
TG O-56:3|TG O-22:0_16:1_18:2	1.26071e+06	1.27608e+06	1.07797e+06	970363	1.16702e+06	1.10145e+06
TG O-56:4|TG O-19:1_18:1_19:2	256164	3.75288e+06	4.18496e+06	3.69415e+06	3.32914e+06	3.19933e+06
TG O-56:4|TG O-19:2_18:1_19:1	4.59374e+06	2.91877e+06	3.34466e+06	4.15515e+06	2.55826e+06	2.68162e+06
TG O-58:2|TG O-19:1_18:1_21:0	862150	719911	762702	819545	557058	507397
TG O-58:7|TG O-22:5_18:1_18:1	0	463094	0	0	0	131202
TG O-59:8|TG O-21:0_16:2_22:6	407035	334001	308567	424348	314818	347771
TG O-60:7|TG O-22:1_19:3_19:3	372584	644146	523533	238730	97948	300796
