# Supplementary material for: Traumatic brain injury reprograms lipid droplet metabolism shaped by aging and diet in Drosophila brain
Source: PLoS One. 2025 Sep 12;20(9):e0332333. doi: 10.1371/journal.pone.0332333 (PMC12431085; doi:10.1371/journal.pone.0332333)
Supplement: S3 Data — Each column represents one of three replicates from uninjured or injured flies, and each row corresponds to the abundance of individual lipid species, sorted alphabetically. These data were used for the analyses shown in Figs 5C and 5D. (XLSX) [file pone.0332333.s005.xlsx]

## Sheet: Sheet1
Compound Name	Rimkus_FlyHead_Hit_07dR_1_ 25x_pos_041923_044 NORMALIZED	Rimkus_FlyHead_Hit_07dR_2_ 25x_pos_041923_041 NORMALIZED	Rimkus_FlyHead_Hit_07dR_3_ 25x_pos_041923_051 NORMALIZED	Rimkus_FlyHead_Hit_14dR_1_ 25x_pos_041923_057 NORMALIZED	Rimkus_FlyHead_Hit_14dR_2_ 25x_pos_041923_042 NORMALIZED	Rimkus_FlyHead_Hit_14dR_3_ 25x_pos_041923_026 NORMALIZED	Rimkus_FlyHead_Hit_21dR_1_ 25x_pos_041923_036 NORMALIZED	Rimkus_FlyHead_Hit_21dR_2_ 25x_pos_041923_032 NORMALIZED	Rimkus_FlyHead_Hit_21dR_3_ 25x_pos_041923_054 NORMALIZED	Rimkus_FlyHead_NH_07dR_1_ 25x_pos_041923_048 NORMALIZED	Rimkus_FlyHead_NH_07dR_2_ 25x_pos_041923_056 NORMALIZED	Rimkus_FlyHead_NH_07dR_3_ 25x_pos_041923_039 NORMALIZED	Rimkus_FlyHead_NH_14dR_1_ 25x_pos_041923_038 NORMALIZED	Rimkus_FlyHead_NH_14dR_2_ 25x_pos_041923_053 NORMALIZED	Rimkus_FlyHead_NH_14dR_3_ 25x_pos_041923_030 NORMALIZED	Rimkus_FlyHead_NH_21dR_1_ 25x_pos_041923_047 NORMALIZED	Rimkus_FlyHead_NH_21dR_2_ 25x_pos_041923_050 NORMALIZED	Rimkus_FlyHead_NH_21dR_3_ 25x_pos_041923_027 NORMALIZED
Label	Injured7	Injured 7	Injured7	Injured14	Injured14	Injured14	Injured21	Injured21	Injured21	Uninjured7	Uninjured7	Uninjured7	Uninjured14	Uninjured14	Uninjured14	Uninjured21	Uninjured21	Uninjured21
AHexCer 41:0;O3	1.79481e+06	2.33552e+06	2.65421e+06	2.81423e+06	2.89598e+06	3.16391e+06	3.08425e+06	3.12045e+06	1.91385e+06	2.51935e+06	1.97966e+06	2.06146e+06	1.83708e+06	2.30929e+06	2.95177e+06	2.68683e+06	2.98384e+06	3.0512e+06
C17-carnitine(d3)	1.13708	1.12654	1.04856	1.21234	1.1819	1.02314	1.16765	1.16455	0.936139	1.22706	0.970409	0.974138	1.30717	1.39839	1.03449	1.17183	1.0975	1.33658
CAR 14:0	2178.07	1527.25	2382.42	5669.46	5351.45	10452.1	3095.97	3218.9	8469.69	3465.74	5213.48	9544.69	1854.12	2803.11	13927.4	6271.13	4039.64	7959.4
CAR 16:0	16840.6	17562.5	18686.1	23996.4	24046.8	32888.9	14863	12072.1	28833.6	20253.3	31663.1	45664.8	18464.4	21540	56936.2	19388.7	30746.1	32858.6
CAR 16:1	4510.61	7191.02	6142.6	12648.3	12961.2	13405.5	4962.32	10359.6	12083.7	10593.5	5336.45	14544.2	8820.38	3044.67	24042.5	12210.8	14108	17365.3
CAR 17:0	873.691	2849.72	3485.66	4589.18	2114.98	1761.47	1617.61	1086.48	3223.33	1257.04	3023.92	0	2152.59	2516.37	5848.03	0	4898.07	0
CAR 18:0	26621.9	7041.15	17506.4	33927.4	20652.1	34117.9	11384.8	8298.25	36659.3	17123.5	32236.9	50743.2	28903.2	23650.3	67599.1	25238.8	51543.2	30029.7
CAR 18:1	56614.9	51784.6	50314.9	86570.7	68152.8	97982.1	27031.3	38337.2	91087.9	61279.5	84764.8	114648	57201	56755	167025	64778.3	107887	107267
CAR 18:2	15157.2	9859.23	7518.41	16461.6	5333.06	23353.9	4646.12	6668.38	12257.7	9557.18	13542.1	14985.4	15858.4	4426.09	16059.5	13265.5	14585.4	22534.1
CAR 18:3	2802.26	13442.6	6464.1	16014.8	21427.2	14045.5	20078.2	9792.19	8094.32	1217.57	4381.59	9112.3	17560.3	9795.75	14275.9	15226.4	6883.49	33505.4
CAR 19:0	1744.83	1127.52	2928.52	3422.47	7824.73	4562.8	2049.21	11018.7	11238	4188.23	8605.65	1850.96	3271.13	16735.8	2727.83	5316.25	12834.5	8893.24
CAR 20:0	63035.3	55023.2	57668.6	60627.4	49911.9	58115.8	68110.8	61056.4	60942.6	52172.5	43260.7	59829.5	48681.5	51933.1	67978.6	62043.9	68982.9	59263.1
CAR 21:0	4254.98	7516.04	26601.9	37908	31991.1	13118.9	36268.4	77908.8	38020.5	0	58002.8	28394.9	13782.4	0	32168.6	21897.6	62457	49893.4
CAR 22:0	45288.4	44681.9	51874.8	55430.6	42353.9	44403.3	50585.9	55747.5	33088.8	46511.4	35097.5	42372.4	48006.2	48336.1	43296.8	52109.8	48601.3	58519.7
CAR 23:0	7008.13	3858.41	7060.57	9300.12	3919.97	11149	6969.36	1778.47	1726.97	7695.29	3463.71	5877.25	7037.18	4387.77	0	1463.37	4183.67	4059.46
CAR 23:1	1076.34	3496.8	3368.42	5024.98	7029.56	1415.55	6471.75	3833.3	8188.1	3432.3	443.249	2524.97	2108.1	1598.73	1042.44	3254.62	5299.49	6692.98
CAR 24:0	69400.7	71420.2	60699.8	50884.7	44108.8	55104.6	52369.5	51085.1	37452.9	52951.6	54694	50094.7	45547.8	50646.1	44891.6	50365	53429.2	66541.1
CAR 24:1	48471.2	44168	63372.8	38671.3	27279.8	39778.9	38853.6	39782.1	23703.7	34718.5	49879.8	44422.9	97511.6	68353.6	27934.4	37854.3	29950	36673.3
CAR 26:1	14933.6	10456.3	21278.4	17435.5	11752.1	7585.22	12976	14723.6	11027.7	1179.04	12997.2	13105.6	32626	30325.1	12948.5	14008.5	17776.4	21547.5
Cer 26:1;O2|Cer 14:1;O2/12:0	11386.1	16096.1	18100.5	24499.2	23141.6	18215.1	14142.7	20683.5	17558.1	20641.5	12246.5	14507.8	20080.6	6232.24	22013.1	14803.8	18132.7	17493.8
Cer 28:1;O2|Cer 14:1;O2/14:0	23407.9	52946	40879.2	43526.7	54528.9	41181.9	34884.5	31977.9	34997.7	34002.4	28506.2	36166.7	43946.9	18601.5	35649.5	28348.2	30364.4	31851.8
Cer 28:2;O2|Cer 17:2;O2/11:0	3798.49	3917.59	6342.52	6890.75	2364.84	8521.58	4366.75	1878.57	5634.91	1316.28	9964.31	4431.76	1238.87	7340.84	6953.37	4035.29	5441.19	5673.86
Cer 30:1;O2|Cer 14:1;O2/16:0	49783.9	79050.8	68722.4	55558.9	63389.7	52219.3	37811.6	46878.5	41129.3	53685.7	43564.5	55928.4	80671.9	51009.2	41191.6	35515.8	45073.5	49360.2
Cer 30:1;O3|Cer 14:1;O2/16:0;O	15484.9	34370.2	25618.2	25187.5	24696.8	25738.8	14504.9	14668.5	17600	21067	13866.7	13475.5	39792.1	21331.2	16767.9	17275.5	14195.5	18606.1
Cer 30:2;O2|Cer 14:1;O2/16:1	20478.7	48031	37620.5	30131.4	34708.3	30180.6	16571.9	27993.2	23644.3	26552.3	18906.6	21486.7	39104.6	19758.5	23665.4	20936.8	22112.1	35329.2
Cer 32:0;O2|Cer 12:0;O2/20:0	45904.6	46144.8	34170.3	44711	58991.2	32550.4	47332.3	47219.6	46898.6	29780.4	33604.8	31221.4	66091.5	56202.7	31877.5	27641.4	47434.4	52311.4
Cer 32:1;O2|Cer 14:1;O2/18:0	104997	101178	77900.6	84441.5	104222	62614.3	85700.3	89776.6	79115.8	81027.9	69071.6	58822.2	118842	111355	63657.1	56983.6	77662.4	95256.1
Cer 32:1;O3|Cer 14:1;O2/18:0;O	38980.6	65628.6	55638	53278.4	47522.9	39751.1	30926.3	37038.8	32295.6	44962.9	30762.2	36853.4	74177.8	43106	41224.4	33115.2	40759.1	57299.1
Cer 32:2;O2|Cer 14:1;O2/18:1	45185.3	73671.5	69570.5	66760.1	59624.7	47271.5	34412.8	47969.2	42775	51114.3	36738.5	36782.2	91908.1	52012.6	39595.3	37506.5	48514.9	69382.5
Cer 32:2;O3|Cer 14:1;O2/18:1;O	64058.8	75368	45749.3	66964.4	74319.1	37218.6	27167.7	40764	51631.9	61523.5	35791.7	44386.5	72746.2	53650.6	37600.4	36360.9	33919	52585.3
Cer 32:3;O2|Cer 12:2;O2/20:1	1211.56	591.109	798.994	2284.98	1607.05	1878.3	1425.59	3535.44	5073.6	2688.98	578.835	3595.03	4164.76	1435.92	739.776	1850.04	3164.59	2112.6
Cer 32:3;O2|Cer 14:1;O2/18:2	43695.1	81828.1	59163.5	52693.3	52558.8	45041	29201.9	44414.8	35209.6	44582.8	31672.9	39155	91365.9	49124.2	44050.3	35903.9	38505.6	60550.3
Cer 32:4;O2|Cer 14:1;O2/18:3	24299	56854	38397.5	33543.1	39691.7	35690.1	23391.8	27767.2	28425.5	32080.3	22918.8	27698.7	60655.9	28630.3	23165.2	22659.8	30468.2	43020.4
Cer 33:4;O2|Cer 12:0;O2/21:4	0	2428.09	6469.46	2204.07	2198.36	3586.96	1713.45	0	2875.26	2045.68	0	2362.82	2192.48	3540.03	2140.79	721.925	12727	1788.35
Cer 34:0;O2|Cer 14:0;O2/20:0	221120	210294	152267	189054	238786	125126	229143	210008	173393	154204	156919	133350	294452	263685	145095	128571	195342	212122
Cer 34:1;O2|Cer 14:1;O2/20:0	458051	411354	350819	337222	369888	250373	383184	347623	288873	314254	337169	275193	398288	392589	231417	193795	295390	312625
Cer 34:1;O3|Cer 14:1;O2/20:0;O	171651	212244	169302	174010	150718	162720	168720	159827	149121	158919	136318	127610	136110	155747	142561	133524	151890	190092
Cer 34:1;O3|Cer 14:1;O2/20:0;O_1	8582.91	1204.1	16524.9	8634.26	4299.29	11737.6	11696.9	19376.6	1910.01	14395.9	18214.7	19760.2	15094.7	12869.3	12758.6	11967.7	10149.3	13275.3
Cer 34:2;O2|Cer 14:2;O2/20:0	179193	197688	178464	193925	175809	177998	206009	181470	172272	179996	175542	146181	148780	175662	171449	147424	165319	187145
Cer 34:2;O3|Cer 14:1;O2/20:1;O	1317.14	1590.52	1205.08	1077.81	4774.78	5537.48	0	1635.22	2651.65	2488.64	0	977.319	1296.02	2603.33	1202.76	1000.06	2024.1	3612.23
Cer 35:1;O2|Cer 14:1;O2/21:0	34581.8	43705.4	40051.9	42765.4	39983	44150.1	57482	47335.9	37325.8	30842.8	38087	30594.7	28776.2	58343.1	27457.1	31705.4	26224.6	45745.7
Cer 36:0;O2|Cer 14:0;O2/22:0	231017	243098	205587	232627	260106	164562	229996	215071	205007	188108	198910	174752	277476	283652	163842	153428	206040	232538
Cer 36:1;O2|Cer 14:1;O2/22:0	1.59127e+06	1.53426e+06	1.34789e+06	1.31145e+06	1.31099e+06	900520	1.28893e+06	1.2877e+06	1.01791e+06	1.1244e+06	1.15946e+06	1.05183e+06	1.43399e+06	1.44677e+06	917947	813143	1.0864e+06	1.12158e+06
Cer 36:1;O2|Cer 14:1;O2/22:0_1	57246	96770.5	88561.5	27861.4	68630.6	87854.2	87250.2	80359.6	73253.8	85815.8	71341.3	76828.4	82259.8	69783.7	81896.5	70579.9	60694.7	42583.1
Cer 36:1;O3|Cer 14:1;O2/22:0;O	148616	177147	162728	175735	162018	164165	192461	190619	172195	133745	147102	131851	135342	145134	150555	152946	174464	195772
Cer 36:2;O2|Cer 14:2;O2/22:0	211041	227392	240892	264617	227697	243908	279269	250955	251415	209649	198454	190735	197030	216519	223497	211952	256769	253024
Cer 36:5;O2|Cer 15:3;O2/21:2	0	0	755.6	0	0	818.454	658.078	1400.74	0	0	611.871	0	0	0	0	803.392	0	0
Cer 36:6;O2|Cer 17:3;O2/19:3	914.737	719.992	0	0	0	0	0	0	918.266	0	2202.89	0	1390.08	0	0	1473.96	1805.09	2231.36
Cer 37:1;O2|Cer 14:1;O2/23:0	38741.7	46162.9	43808.3	45026.7	52055.6	49034.9	52257.9	41204	53815.5	40621	49161.4	43736.4	36874.9	50078.8	46898.2	33046	40671.3	45774.6
Cer 38:1;O2|Cer 14:1;O2/24:0	304784	316718	268995	231304	235976	189600	270478	258063	197999	234992	228504	208218	285882	273167	162435	165497	207551	193245
Cer 38:1;O3|Cer 14:1;O2/24:0;O	30962.2	36647.1	24693.8	31650.5	19665.5	52356.6	32772.5	6729.14	41497	54476.8	12090.9	31163	3879.84	62830.1	31001.7	33138.9	9205.41	25955.2
Cer 38:2;O2|Cer 14:1;O2/24:1	48064.5	43866.8	62646.7	29101.3	19679	52064.6	34081.2	25338.2	28677.1	45747.3	51064	35888	7162.06	50634	9784.08	40019.8	17347.2	29492.5
Cer 38:2;O2|Cer 16:2;O2/22:0	77615.4	68543.3	58966.3	68095.6	58610.4	72395.4	77329.5	62077.1	61854	71323.5	64360.2	70392.6	62139.6	57524.4	58440.7	64520.5	61501.1	77283.4
Cer 38:2;O3|Cer 14:2;O2/24:0;O	28923.9	20371.6	35224	29097.6	5669.33	4383.23	14159.8	43947.1	8464.92	40999.2	13338.6	8144.78	16867.7	6127.14	22066.8	11425.4	18854.6	11650.4
Cer 38:3;O2|Cer 14:2;O2/24:1	10529.9	21719.4	23898.1	36385.9	17152.3	30606.3	10905.4	2587.61	7627.55	2441.51	19886.8	23437.8	21266.8	24256.7	31025.6	34706.3	28106.1	16566.7
Cer 40:1;O2|Cer 16:1;O2/24:0	11047.1	11776.4	1717.71	4999.69	10485.6	14296.2	10896.5	16812.6	7558.05	14471.5	14382.7	13154.4	17686.7	13289.8	14081.5	9999.77	11751.5	15996
Cer 49:3;O2|Cer 28:0;O2/21:3	2349.46	5161.24	1243.56	3190.92	2936.16	1339.73	4417.33	2637.09	3084.87	1336.11	713.573	621.163	17266.5	3166.02	2002.12	510.43	3504.33	0
Cer 55:4;O2|Cer 17:1;O2/38:3	2499.68	2988.15	3100.63	3574.85	5765.21	12683.6	11270	1725.9	2749.95	4000.31	0	0	3693.8	5792.14	1704.97	3181.99	9215.92	2250.41
Cer_ADS d14:0_20:0	1.16748e+07	1.1848e+07	7.28101e+06	7.67909e+06	6.88746e+06	3.89367e+06	6.05961e+06	5.86998e+06	4.57349e+06	7.79824e+06	6.71787e+06	6.35356e+06	1.05397e+07	1.11483e+07	3.71093e+06	3.83954e+06	7.70765e+06	6.70731e+06
Cer_ADS d21:0_13:1	4.8218e+06	6.07202e+06	3.64759e+06	3.06293e+06	4.16512e+06	3.76881e+06	3.70591e+06	4.01876e+06	4.02788e+06	3.07824e+06	3.57706e+06	4.22332e+06	4.66303e+06	4.10214e+06	2.55124e+06	2.54571e+06	3.17526e+06	3.7171e+06
Cer_ADS d25:0_16:0	35932	27632	22536.9	45547.6	19705.4	19988.8	26781.2	13673.7	24836.7	39313.8	34945.1	38298.9	15189.5	51438.2	25201.7	23926.2	35201.1	32136.7
Cer_ADS d29:0_18:0	41076.9	40306.1	27596.6	42864.9	22375.4	18480.3	9062.99	16466.3	15391.3	41078.1	32089.5	10706.4	25577.2	51959.1	8406.96	13818.1	28119.6	26226.9
Cer_ADS d32:0	266151	340737	209142	271515	254142	220427	220126	258971	219110	213217	187525	222412	443133	361496	174826	229152	325882	353836
Cer_ADS d40:0	18074.1	44936.4	55511.1	11678.1	2122.61	8783.87	63448.9	23090.1	48775.9	16561.6	38088.7	52946.8	12632.6	83710.9	52165.9	43982.3	61773.9	63978.6
Cer_ADS d46:0	39798.5	43912.6	21890.9	40158.9	19670.9	16259.9	14148.9	17567.7	11652.5	31007.5	29073	27137.3	28618.5	81926	15677.6	15184.2	61193.8	38878.7
Cer_AP t16:0_27:1	46620.3	42610.2	29588.5	55204.9	30593	21176.8	43978.9	29179	35625.1	48861.3	44475	37662.6	25527	43512.4	38259	24035.7	32988.7	16125.2
Cer_AP t17:0_24:0	27992.3	35983.2	23906.2	46253	33415.6	33312.2	25674.2	27531.4	24607.5	51648.6	38534.3	40163.5	14666.7	32341.9	43070.6	32387.4	36830	18115.2
Cer_AP t17:0_28:1	50805.2	53949.7	33853.2	59199.5	30447.3	34309.4	45924.4	33268.5	32899	53665.1	47240.6	41273.1	22627.6	56289.3	36618.2	28074.8	51962.6	34160.7
Cer_AP t42:0	62952	102754	43557.1	68570.2	47031.5	44458.8	149666	37918.3	42780	51554	54534	39140.6	50532.5	72031.8	43160.4	40159.5	44559.6	45860.2
Cer_AP t42:1	48693.2	43031.1	28830.8	53596.2	30103	22986.7	43549.9	14634.1	26146.2	35914.7	29764.5	1177.82	32904.8	46843.2	25905.1	19390.5	55530.5	22358.7
Cer_AP t44:0	44388.7	52239	19675.3	67129.8	95644	46825.2	101313	40346.4	48895	65823.5	98193.2	59080.2	44422.3	63050.1	34131.1	46199.3	77868	66758.9
Cer_AP t44:1	129242	129292	81791.6	143514	76063.5	76593.6	99481	70489.8	71484.2	125192	113290	99549.6	81663.4	128960	83114.3	67364.7	129431	51328.3
Cer_AP t44:1_1	130252	128064	81220.3	143601	76026.8	76593.6	99824.6	70461.2	71624.9	125968	113290	99549.6	81663.4	128960	83206.6	67410.1	126500	31750
Cer_AP t45:0	41008.2	45326.4	25898.2	44259.6	37171.6	12813.8	40580	20280.7	6550.79	32714.3	27590.3	11689.9	12182.5	67510.5	10466.1	21325	55650	43724.3
Cer_AP t46:0	27691.7	61377.6	59172.9	72299.6	119977	78388.4	106779	60459.7	69444.1	90308.5	63717.1	79850.1	50325.4	130527	62823.6	62212.6	45254.9	57880.2
Cer_AS d14:1_20:0	4.8218e+06	6.07202e+06	3.64759e+06	3.06293e+06	4.16512e+06	3.78609e+06	3.70591e+06	4.01876e+06	4.02788e+06	3.07824e+06	3.57706e+06	4.22332e+06	4.66303e+06	4.10214e+06	2.55124e+06	2.54571e+06	3.17585e+06	3.7171e+06
Cer_AS d36:1	4.46004e+06	5.41768e+06	3.90595e+06	4.46057e+06	3.52175e+06	3.78886e+06	3.61007e+06	3.46983e+06	3.62228e+06	4.40432e+06	4.21074e+06	4.00222e+06	4.17373e+06	4.41444e+06	3.27509e+06	3.19795e+06	4.42185e+06	4.08162e+06
Cer_AS d36:1_1	4.46004e+06	5.41768e+06	3.90595e+06	4.46211e+06	3.52175e+06	3.78886e+06	3.61007e+06	3.47013e+06	3.62378e+06	4.40432e+06	4.21074e+06	4.00222e+06	4.17435e+06	4.42046e+06	3.27359e+06	3.19314e+06	4.4229e+06	4.1238e+06
Cer_AS d38:2	329794	365122	276181	280815	224568	233134	182555	197813	195822	266854	249950	242158	296081	309795	195892	171624	310275	255436
Cer_BDS d34:0	1.17114e+07	1.1853e+07	7.26442e+06	7.67914e+06	6.88746e+06	3.89367e+06	6.05961e+06	5.86998e+06	4.57349e+06	7.79824e+06	6.72579e+06	6.36034e+06	1.05614e+07	1.11483e+07	3.71093e+06	3.83954e+06	7.70613e+06	6.70731e+06
Cer_BDS d38:0	159076	191134	82901	144069	65773.4	81345	105808	71156.3	112738	162900	118149	73276	82732.8	16359.8	65890.3	110512	50351.1	178139
Cer_EOS d50:3	61776.7	186903	98924.9	90001.8	137836	89050	63615.6	62708.5	99401	90872.5	60734.6	83767.8	205528	88847.6	79386.2	89284.7	41898.3	131170
Cer_NDS d14:0_18:0	874091	856761	316038	470280	815260	427570	633888	668054	602367	309494	530582	573427	1.27281e+06	688681	403076	418838	838976	749303
Cer_NDS d14:0_20:0	2.49562e+06	2.42091e+06	1.59776e+06	1.94009e+06	2.11401e+06	1.07771e+06	1.75494e+06	1.8066e+06	1.46073e+06	1.44025e+06	1.49378e+06	1.55449e+06	3.12987e+06	3.20211e+06	1.09741e+06	1.08162e+06	2.91842e+06	1.91033e+06
Cer_NDS d14:0_22:0_1	9.21402e+06	9.20333e+06	5.96126e+06	7.08504e+06	7.81545e+06	4.59561e+06	6.39654e+06	6.27238e+06	5.99919e+06	6.33812e+06	6.7815e+06	6.73314e+06	1.1281e+07	9.96447e+06	4.65356e+06	4.53972e+06	7.04488e+06	7.39535e+06
Cer_NDS d16:0_22:0	976645	1.01222e+06	669467	750238	828952	558834	635985	739115	636259	758937	673174	783632	1.26696e+06	1.05156e+06	545574	569165	648951	881403
Cer_NP t14:0_18:0	266151	340737	213938	271515	254965	220343	224371	258971	219110	213217	187525	222412	443133	361496	174826	229152	325882	353836
Cer_NP t14:0_20:0	835885	934617	645351	767781	761080	675338	842324	834806	747825	646433	621985	709117	855956	915852	544124	716354	882563	1.02553e+06
Cer_NP t14:0_22:0_1	288601	298452	233133	258702	197765	199852	220977	232588	199564	229639	229501	258623	250807	306356	176101	212607	362442	288542
Cer_NP t35:1	336669	424138	250125	307025	245004	207666	262172	239480	205679	283342	241167	225649	279032	331906	208125	207023	371686	343604
Cer_NP t38:1	1.13617e+06	1.25342e+06	963521	1.11641e+06	818657	950690	933327	906409	871773	1.03956e+06	965088	1.00729e+06	1.03471e+06	1.08161e+06	758391	855254	1.01999e+06	1.05697e+06
Cer_NP t42:0	53604.6	59694	36156.3	69521.4	26501.9	31088.3	59496.2	29615.8	23793.3	68136.2	55627.2	61570	9813.12	23472.9	32358	27759.5	36386.5	9737.32
Cer_NP t48:0	17711.5	24491.3	15389.7	31573.9	15198	14111.9	19838.3	15446.3	13654.3	26435.2	23659.7	16375	6593.07	35696.7	9276.31	15590	21561.7	20458.8
Cer_NS d14:1_14:0	392665	652846	589398	527468	677239	587893	362169	406941	547570	524543	496120	513937	598472	291032	484413	406067	282517	395658
Cer_NS d14:1_16:0	1.39566e+06	2.21525e+06	1.42935e+06	1.34989e+06	1.48223e+06	1.0717e+06	790678	999634	907778	1.32269e+06	1.06194e+06	1.34665e+06	2.28866e+06	1.30681e+06	890440	829227	948982	1.26618e+06
Cer_NS d14:1_18:0	2.36684e+06	2.60252e+06	1.48519e+06	1.74813e+06	1.74841e+06	902673	1.32616e+06	1.40175e+06	1.06953e+06	1.53735e+06	1.34323e+06	1.40211e+06	2.83961e+06	2.48552e+06	869782	867442	1.68414e+06	1.68327e+06
Cer_NS d14:1_18:1	1.16935e+06	2.05919e+06	1.33053e+06	1.32224e+06	1.33061e+06	898692	663132	1.03066e+06	766277	1.08461e+06	771957	988048	2.62018e+06	1.35985e+06	716792	789959	1.0924e+06	1.61722e+06
Cer_NS d14:1_18:2	754524	1.35662e+06	1.10276e+06	781667	862895	752568	438064	657116	587687	794301	707113	796568	1.46784e+06	650949	600151	539419	420583	807265
Cer_NS d14:1_20:0	1.13713e+07	1.12512e+07	7.03896e+06	7.41103e+06	6.70902e+06	3.7105e+06	5.91279e+06	5.77246e+06	4.44856e+06	7.51233e+06	6.50405e+06	6.10636e+06	1.02873e+07	1.08466e+07	3.5768e+06	3.68297e+06	7.39167e+06	6.41397e+06
Cer_NS d14:1_22:0	2.58788e+07	2.41577e+07	1.73887e+07	1.6613e+07	1.69236e+07	1.0051e+07	1.43651e+07	1.42538e+07	1.1895e+07	1.68321e+07	1.71012e+07	1.55473e+07	2.31878e+07	2.33087e+07	9.50631e+06	8.96629e+06	1.71587e+07	1.45243e+07
Cer_NS d14:1_23:0	693545	779209	573114	478327	588393	525767	687402	532715	599834	598417	677736	567005	722461	717469	511207	387627	476620	753372
Cer_NS d14:1_24:0	8.64883e+06	8.5876e+06	6.05512e+06	5.80006e+06	5.79783e+06	4.1059e+06	5.82433e+06	6.29733e+06	4.47328e+06	5.95357e+06	5.25242e+06	5.18466e+06	8.84055e+06	7.75213e+06	3.32911e+06	4.15678e+06	5.20144e+06	6.07179e+06
Cer_NS d14:1_24:1	906792	973297	711365	732655	612840	629443	576073	612530	542753	801375	891820	757795	856856	868191	619689	511964	647891	574820
Cer_NS d14:2_22:0	3.33805e+06	3.70497e+06	3.07311e+06	3.58266e+06	2.78288e+06	3.00625e+06	3.02493e+06	2.78412e+06	2.95524e+06	3.3202e+06	3.18361e+06	3.05857e+06	3.23253e+06	3.41107e+06	2.5897e+06	2.62152e+06	3.51147e+06	3.2586e+06
Cer_NS d14:2_24:0	995058	1.0731e+06	847256	976690	763644	852105	859653	844742	779509	972321	842913	882736	917543	920748	691571	758203	840429	949923
CL 64:4	315947	107702	891521	418996	1.05377e+06	1.55488e+06	1.38704e+06	1.38354e+06	1.62771e+06	911710	1.36605e+06	1.02721e+06	231776	345174	1.66393e+06	1.14497e+06	388401	505512
CL 64:4_1	749292	549741	886011	950283	1.09103e+06	1.31239e+06	1.23951e+06	1.553e+06	1.63971e+06	616864	1.3908e+06	1.16184e+06	458736	522871	1.41047e+06	1.18119e+06	571880	561684
CL 64:4|CL 32:2_32:2	64621	61149.5	125991	124383	134954	122187	117726	140615	122261	94432	162656	144410	44133	38765.9	189937	118983	19959.7	81963.6
CL 65:0	0	3603.44	0	3110.27	0	1167.33	2379.88	0	0	2607.13	2144.59	1421.42	0	1774.63	0	0	1022.01	2291.28
CL 66:0	13439.6	12575.4	9355.32	15600.9	6901.97	20617.5	10118	8980.4	14016.9	17384.4	12995.3	10407.7	10601.5	10570.8	12659.6	16196.7	6230.55	8198.73
CL 66:2	1516.96	2640.47	987.52	1961.66	881.982	4181.03	2251.93	0	1120.86	0	3648.53	1106.13	0	0	824.527	2929.25	906.56	1047.76
CL 66:3	1438.45	1503.93	1121.18	3080.66	4006.57	1784.79	0	0	1372.35	0	787.483	1162.53	4596.61	0	0	0	0	2857.69
CL 66:4_2	81806	71018.4	73600.9	74803.4	74234.3	57057	102323	91990.7	65240.2	102701	112719	50382.3	57299.4	88726.3	103582	81620.5	98284.8	73147.8
CL 66:4|CL 32:2_34:2	55245.4	49854.7	107570	84852.3	80990.6	137087	127413	147238	101221	67208.4	96434.6	86266.1	8775.55	10298.6	148941	130452	47753.2	34524.4
CL 66:5	1.54671e+06	1.10243e+06	1.95557e+06	1.57366e+06	1.75387e+06	2.39125e+06	2.29324e+06	2.87758e+06	2.36579e+06	2.02691e+06	2.32085e+06	2.02289e+06	882760	777841	2.10858e+06	1.56557e+06	714886	965049
CL 66:5|CL 32:2_34:3	90353.3	69838.5	121014	86223.3	93749	129347	56332.3	178594	114347	110812	117523	101960	2133.89	29853.6	130745	128202	34220.4	71734.6
CL 66:7	180942	335997	444515	548429	307508	562366	380998	425476	501483	275246	596793	542052	164018	242314	698499	465479	120546	319996
CL 66:7_1	534616	481790	329775	370758	616317	588124	223242	678189	668630	529855	706964	261932	368388	327144	795237	611139	84816.4	327076
CL 67:3	1704.59	2162.41	2663.51	2201.69	0	0	1381.87	1523.53	895.7	1286.25	2863.81	0	5213.43	1245.5	1064.46	1713.99	2995.31	1623.3
CL 67:4	122695	126311	117498	128850	129938	105192	114304	108914	103834	110209	119316	102593	139381	135493	100201	114191	123478	67042.2
CL 68:0	21800	876.913	64521.6	31765	35780.1	26992.3	72077.7	77097.6	19509.9	37900.8	24926	52499.5	50120.8	5437.52	1328.19	23627.1	61187.3	32262.6
CL 68:3	0	1002.5	0	1641.77	1737.6	0	0	1747.56	0	0	0	0	1420.41	2960.94	1282.34	852.078	1262.96	0
CL 68:3_1	6522.74	3726.51	2043.33	10093.9	4040.07	2096.91	3627.79	5603.56	5481.62	6805.39	7559.49	7998.23	962.392	2994.15	1403.05	7904.44	3856.99	5156.22
CL 68:5	331694	278875	442871	330274	372339	507913	304568	445368	483861	499341	462070	348231	211364	37016.7	862281	472143	99835.7	564143
CL 68:6	2.66821e+06	1.77834e+06	3.02648e+06	2.65105e+06	3.86336e+06	4.31934e+06	5.0686e+06	6.3777e+06	4.96578e+06	4.67556e+06	3.84729e+06	3.69745e+06	1.66131e+06	1.39617e+06	5.06805e+06	5.36783e+06	1.02888e+06	1.37917e+06
CL 68:6_1	118872	153390	98100.6	163398	99656.3	82735.4	119272	125018	74606.2	122119	97945.1	90330.6	142682	182506	85592.8	104642	223414	154221
CL 68:6|CL 32:2_36:4	297465	131247	243727	294814	339765	217211	379544	374778	235019	395746	308987	307509	92094	103503	370449	222894	160875	199984
CL 68:7	163963	115780	266357	375422	352035	335568	241453	327058	393022	241011	356624	265904	118585	66821.9	455734	392410	133349	206061
CL 68:7_1	242809	212325	300088	170095	282663	325268	255848	355484	403358	239245	298142	289576	209463	196868	255577	191341	152893	190616
CL 68:7|CL 32:2_36:5	36041.8	14910.6	46952.5	38887.5	17133.9	56521.4	35638	59285.5	45305.7	49844	44996.5	29980.2	1576.71	25431.4	41497	46966.4	1577.42	19799.4
CL 68:8	672387	291199	685548	251452	603982	577307	591583	702817	540610	276156	650227	554967	445311	265069	650581	601236	427604	58037.4
CL 68:8_1	248663	72952.8	296161	234919	231293	141819	158239	245838	288859	103530	307275	125791	179216	202337	341960	245805	260180	110021
CL 69:0	20104.8	6098.45	1378.37	11892.3	805.111	11490.9	7754.52	19041.8	8416.61	33925	11110.3	18101	4618.56	7721.09	15403.4	13378.7	1290.22	3744.58
CL 69:2	15497	6229.26	7360.19	5783.15	1718.35	13404.5	4398.17	5867.14	14139.7	28069.7	2804.46	5721.72	7041.99	6914.85	2737.68	5808.28	3830.09	3018.31
CL 69:3	0	0	0	753.572	1013.44	0	1088.33	3133.6	2070.67	0	1194.84	0	2494.06	0	724.481	962.056	2771.98	0
CL 69:6	7140.08	12035.2	5263.31	3123.94	16490.4	12351.5	18491.7	17877.6	13541.9	18458.7	1546.46	16611.8	8813.42	6750.68	13759.9	18618.5	15426.1	14775.4
CL 70:2	16425.1	8154.15	17885.8	25190.8	13713.3	17476.7	20040.5	19820.1	21276.9	13466.9	15756.3	16130.9	15045.7	16072.9	18533.4	21245.2	14353.2	21410.5
CL 70:6	3478.51	5090.72	5842.59	3551.19	3746.89	4195.77	7045.61	8387.6	4276.69	5749.89	4502.21	2409.5	2595.88	3706.03	3207.75	1119.26	3601.99	2036
CL 70:6|CL 34:3_36:3	42852.1	41613.9	27581.8	33711.2	64553.6	32677.1	4574.6	236864	139277	84276.2	19912.1	9803.7	0	9026.16	106118	101016	12871.6	3774.01
CL 70:7	7.98149e+06	4.85584e+06	1.21001e+07	8.61123e+06	1.10166e+07	1.41047e+07	1.36408e+07	1.52694e+07	1.39608e+07	1.1812e+07	1.17543e+07	1.1129e+07	5.2882e+06	3.23815e+06	1.35547e+07	1.29904e+07	2.72772e+06	4.37965e+06
CL 70:7|CL 34:3_36:4	861.297	1847.44	4429.62	0	1185.96	6419.34	825.129	6905.29	702.23	4929.58	1731.57	2841.85	0	0	7179.3	3162.96	739.005	1624.03
CL 70:7|CL 34:3_36:4_1	26264.9	0	0	0	1114.79	0	0	7170.29	0	0	0	0	1597.5	0	0	0	9283.25	3086.91
CL 70:7|CL 34:3_36:4_2	515773	597142	865375	659436	740286	833659	877060	819159	790651	791399	725550	695373	232770	380655	559390	834968	380240	237854
CL 70:8	1.00555e+06	622988	1.34931e+06	1.19493e+06	1.30138e+06	1.77007e+06	1.15533e+06	1.37948e+06	2.33757e+06	1.39954e+06	1.26223e+06	1.65422e+06	791748	742650	1.49813e+06	931855	565385	768218
CL 70:8|CL 34:3_36:5	134149	155248	246950	199914	159599	249399	227760	220282	241285	194901	230287	215814	104638	73815.9	249281	204232	95128.1	113872
CL 70:9	724235	1.87697e+06	1.61879e+06	1.8462e+06	1.94023e+06	1.90012e+06	2.00017e+06	2.35722e+06	1.80017e+06	2.76222e+06	1.18024e+06	1.31498e+06	1.54018e+06	484220	2.133e+06	2.21343e+06	1.2731e+06	1.30619e+06
CL 71:0	2191.37	4425.55	2458.38	3580.87	2767.87	3904.03	1001.15	2030.77	0	2876.33	2222.06	2581.51	2212.88	0	3049.87	1790.37	1150.54	4553.8
CL 71:3	34924.5	3548.74	13398.3	4222.91	5059.96	36175	17007.1	16121.3	10771.1	17031.4	19400.6	12881.4	8219.9	1485.03	21677.4	33853.6	32631.5	32225.4
CL 71:3_1	22270.3	64904.2	14716.5	33782	9980.59	3519.53	8997.18	28585	11199	5457.13	36657	30284.6	20614.2	24402.4	26668.5	38680	7282.01	21491.1
CL 71:3_2	889.509	3548.74	28972.2	11644.8	9968.98	32733.6	10444.9	5971.09	24881.6	16568.2	22291.4	18668.1	7715.28	1186.55	13578.2	36343	12340.5	8364.47
CL 71:5	10906	7503.61	8970.9	10525.3	18145.9	7821.66	29412.8	26662.7	25987.6	15795.8	14921.3	7724.88	34543.3	1195.42	4560.86	8482.79	10406.6	7385.87
CL 72:10	5.83148e+06	4.74669e+06	6.30728e+06	5.69978e+06	5.37918e+06	5.27649e+06	4.99025e+06	5.37397e+06	4.87726e+06	6.65424e+06	5.42072e+06	5.49759e+06	3.87004e+06	2.8918e+06	5.53877e+06	5.01133e+06	2.4311e+06	2.77378e+06
CL 72:10|CL 36:4_36:6	3317.13	23232.3	36577.2	17140.6	29247.1	6707.65	16884.7	17552.5	74308.3	14527.9	0	26139.6	15558.6	0	42078.7	27726.1	841.878	15804
CL 72:10|CL 36:4_36:6_1	93244.3	65244.3	119492	99865.6	132650	147565	120858	87413.6	174640	87898.3	149260	128886	68563.2	55220.6	111589	87055.2	49123.3	83078.4
CL 72:5	21803.7	20590.5	24815.2	33242.3	20557	10799.5	31993.7	28823.3	28670.9	19529.9	19766.2	24583.5	17666.2	23265.7	36636.5	35921.2	29053.3	34953.4
CL 72:6	43369.8	2458.05	24765.7	56562.5	26555.8	59533.2	5101.72	69838.7	53415.3	39983.2	48972.2	37221.3	17821.3	2972.66	63128.6	59180.1	57340.2	45727.8
CL 72:7|CL 36:3_36:4	340689	21874.8	99245.8	58467.8	77893.1	58324.1	90237.6	15161.3	56867.9	156721	110323	21416	105881	5518.05	53619.4	63987.9	39018.1	2819.67
CL 72:8	1.46236e+07	8.70766e+06	2.02008e+07	1.45353e+07	1.92357e+07	2.501e+07	2.18614e+07	2.1804e+07	2.50416e+07	1.58586e+07	2.15848e+07	2.05164e+07	7.55487e+06	5.93137e+06	2.16485e+07	1.57973e+07	3.6892e+06	7.11036e+06
CL 72:8|CL 36:4_36:4	1.26062e+06	950444	1.47622e+06	1.08785e+06	1.35071e+06	1.51033e+06	1.34885e+06	1.44978e+06	1.39144e+06	1.38689e+06	1.32164e+06	1.31392e+06	834179	623948	1.57968e+06	1.14235e+06	218579	647921
CL 72:8|CL 36:4_36:4_1	0	0	6339.04	0	0	0	0	0	9026.24	45150.3	3479.24	7666.04	0	0	0	0	0	0
CL 72:9	2.7593e+06	2.18083e+06	3.73928e+06	2.79957e+06	3.80381e+06	5.45861e+06	2.90392e+06	2.45546e+06	6.32358e+06	1.91474e+06	4.70667e+06	4.66884e+06	1.85839e+06	1.51327e+06	3.14359e+06	3.06273e+06	1.10755e+06	1.72371e+06
CL 72:9|CL 36:4_36:5	449251	275221	425325	318472	319337	469239	330260	291504	548056	320736	411787	426015	171107	156843	392292	303252	166925	175879
CL 73:0	1043.52	63036.2	60093.1	67734.1	37176.6	5668.66	56731.9	44394.8	47223.1	49728.6	49792.7	42650.1	2639.84	4819.99	59964.9	73262.3	94116.2	1377.42
CL 73:10	19763.2	21447.1	15107.7	24363.2	12084.6	24382.7	7120.69	10036	25945.9	28367.6	25933.6	26493.4	18751.9	10922.9	19179.9	27178.8	26902.1	3744.99
CL 73:5	2936.53	1006.2	671.808	2213.26	0	1456.65	0	1630.49	0	0	1600.78	1907.11	0	2466.83	1665.96	0	645.981	1736.97
CL 73:5_1	0	3863.57	4610.13	13423.1	2691.34	3017.5	4760.29	3045.89	6036.88	8671.16	6986.52	3685.79	0	0	8202.37	8085.68	4826.52	4140.06
CL 73:6	5657.65	41102	42269.9	32837.4	43333	46557.4	35088.4	43631.9	4318.28	36933.4	10651.3	1485.28	37340.4	21099.6	5998.12	23316.7	27461	1539.76
CL 73:7	1903.63	1204.37	5339.75	1246.4	1354.69	744.283	1856.93	0	3214.77	3074.49	2015.45	1110.06	1712.49	2355.27	0	2194.54	2747.44	1566.29
CL 73:8	27402.3	34302.7	21110.2	16833	18137.9	23219.9	27197.9	20603.5	16168.4	52726.9	708.74	20906.6	1530.62	41325.6	17264.5	30470.1	43875.3	35697.9
CL 74:10	4523.55	10780.6	1585.36	2243.97	7768.78	5070.98	5149.42	3861.06	4521.43	9666.66	9758.23	646.272	2047.14	3932.61	7886.7	2783.87	2526.03	9225.97
CL 74:11	1.39646e+07	1.04623e+07	1.42253e+07	1.28152e+07	1.22562e+07	1.31089e+07	1.01334e+07	1.01143e+07	1.22971e+07	1.22121e+07	1.38329e+07	1.40119e+07	8.96361e+06	6.5862e+06	1.30338e+07	1.10327e+07	4.69734e+06	5.5457e+06
CL 74:11_1	94703.8	87328.6	234160	64554.3	87771.1	89659.4	18808.9	60496.2	106133	197881	118325	62354.3	109940	39234.8	129987	55838.1	47146.3	96952.7
CL 74:12	2.26678e+06	2.00938e+06	2.8529e+06	2.11805e+06	2.42971e+06	3.49059e+06	1.81792e+06	1.72965e+06	2.95159e+06	2.32829e+06	3.9209e+06	3.81766e+06	1.21723e+06	757502	2.9884e+06	1.93293e+06	829102	893823
CL 76:14	384664	478176	342257	514883	319384	294325	260035	196526	288430	447391	323918	313133	548388	564993	240690	310391	496801	483319
CoQ10	1.05816e+06	1.18796e+06	1.16553e+06	1.21633e+06	1.26462e+06	1.41375e+06	1.53956e+06	1.64488e+06	1.34712e+06	1.15243e+06	981148	1.00325e+06	1.35806e+06	1.30312e+06	1.36217e+06	1.43721e+06	1.48557e+06	1.79128e+06
CoQ3	2836.52	2375.57	4232.27	0	1571.9	4770.85	5422.16	3877.53	1313.2	819.708	1043.74	2588.33	2718.06	1494.25	2273.71	2034.11	3036.08	3592.81
CoQ4	12034	8085.2	4227.49	7882.66	10875.3	5033.59	3969.57	7160.23	6273.7	9335.64	4967.23	4711.8	7223.48	9701.42	6245.31	14287.5	10676.4	11893.8
CoQ5	4738.05	6801	14216.3	8029.2	12037.2	10794.7	18244.3	14011	11390.5	5146.39	5463	2510.92	5814.86	8913.96	8874.75	9115.89	11871.4	16508.7
CoQ6	10192.2	7581.96	5295.04	10369.3	10810.4	6865.58	12086.7	7369.43	2364.81	5139.9	5418.62	9505.2	10169.3	3878.1	9252.54	8113.57	8903.53	9346.13
CoQ6_1	72328.7	9577.2	81406.9	114831	113440	102643	7505	11420.3	128485	87587.3	97793.8	71274.8	63731	72502.9	38254.4	105880	146926	54009.2
CoQ7	7732.79	16191.8	37654.3	15033.1	1766.56	26403.2	25818.4	19411.3	28823.9	38498.8	17748.4	26502.2	21035.6	9119.38	31435.6	29286.6	25491.3	30173.2
CoQ8	358484	391731	415044	378064	418123	382769	412068	430638	344344	523939	301254	336106	445238	419010	409243	384745	467082	497641
CoQ9	4.19484e+06	4.75571e+06	5.0654e+06	5.02167e+06	5.39444e+06	5.90391e+06	6.17872e+06	6.34611e+06	5.06224e+06	5.31574e+06	3.40281e+06	3.83925e+06	5.89155e+06	5.34823e+06	5.36564e+06	5.60514e+06	6.24846e+06	7.37842e+06
DG 23:3	10023.3	7971.11	0	110272	209993	0	0	8361.9	114253	221866	0	0	0	0	5965	11146.3	5829.94	0
DG 23:4	14652.9	2239.66	19207.9	6872.31	7955.67	2384.15	11276	8019.3	9379.81	14092.8	2087.72	20095.5	2012.84	6120.81	3675.93	20642.6	14431.6	39134.9
DG 24:0	100295	134847	114654	140596	151390	138177	117902	129245	157367	143700	175163	160894	76220.7	85183.1	198285	123762	123375	76285.4
DG 24:3	1356.48	1931.61	1164.57	15599.3	17920.4	1474.65	12433.5	15878.3	9721.37	2332.28	15173.8	1653.36	5080.31	5475.28	2011.37	924.854	5471.26	1135.4
DG 24:4	21703.8	23171.4	18185.7	12775.8	17280.3	19682.6	13806.5	16015.6	15226	15954.7	16824.9	15380.4	27287.1	38243.2	19082.7	24417.7	25338.1	29845.6
DG 25:0|DG 12:0_13:0	5687.71	3781.35	6618.18	19122.5	7715.91	2745.75	16944.2	1977.54	9395.57	3194.3	12534.5	5672.45	1586.72	8268.45	20805.8	18441.7	19550.7	14846.3
DG 25:3	9715.79	5130.37	9195.63	7753.06	3099.52	5391.03	0	6332.23	6433.54	5649.56	25075.6	1414.96	3220.95	9920.75	8465.16	3062.96	4214.48	13248.2
DG 25:4	8555.46	4654.09	6586.13	12123.8	2044.71	7894.17	6707.97	3352.9	5759.27	4507.18	4418.65	1921.77	3580.48	1131.1	2393.73	5333.79	1682.45	10469.2
DG 26:0|DG 12:0_14:0	451816	513534	507250	548376	522450	541211	525934	482122	650456	575586	670737	620238	276663	398403	676978	454358	418460	279269
DG 26:1	44674.2	42571.4	37616.8	46355.9	42713.5	241185	126379	21127.3	197510	238814	303308	55880.1	26113.3	28259.8	42680.5	181633	174511	6224.66
DG 26:1|DG 12:0_14:1	76187.8	74644.6	70633.3	66056.8	66609.4	66811	50410.2	48067.9	54374.3	76136	85191.1	75049	16100.3	30436.6	42680.5	56451.9	48030.1	6224.66
DG 26:1|DG 12:0_14:1_1	163727	189873	194794	178618	194607	195977	174829	162544	231462	229102	264038	232773	87457.5	115980	235293	163360	152349	78301.1
DG 26:2	5930.8	10099.9	6479.81	13594.3	10295	8064.23	7981.34	7409.12	9132.22	3097.75	8342.73	11016.1	12275.4	8502.46	7086.5	7422.52	8447.14	5717.45
DG 26:3	2206.43	5804.37	4761.16	1803	1195.65	0	0	3813.96	6042.05	1898.8	3873.98	2883.34	3423.96	8363.58	3986.22	3751.42	3824.65	6976.64
DG 26:4	6791.59	8624.64	6563.04	7420.44	8692.11	5575.95	8061.59	11561.6	2398.07	4539.36	4933.34	5992.84	8037.36	15765.6	3658.56	5653.72	0	5879.83
DG 26:4_1	613.047	3541.68	7414.09	4068.76	3964.36	560.509	2376.92	33574.3	3970.59	10476.8	962.435	17535.7	4122.75	6471.59	3366.67	3406.56	1628.41	9194.75
DG 26:5	6080.84	3380.01	0	2521.21	1524.53	1967.31	2021.99	989.574	4576.34	4675.74	1422.53	6858.61	2048.97	6428.68	1240.89	3312	952.955	3912.13
DG 27:0	34611.4	29723.2	41697.2	79158.3	40897.5	76515.1	73998	88274.1	68308.2	32878	56955.3	30410.5	37287.8	4746.84	65543	65667.6	103688	112537
DG 27:0|DG 12:0_15:0	34422.5	29557.8	41763.7	82927.8	89988.4	76515.1	74728.9	77527	68308.2	33596.6	56955.3	30410.5	37287.8	4746.84	65543	78541.7	103688	112515
DG 27:1	1621.6	6811.83	8094.77	8144.83	10337	21739.2	1827.29	5308.83	10404.6	10836.9	3419.64	7219.53	7840.11	2622.87	15898	10602	9034.71	3285.08
DG 27:3	2189.98	2768.92	7064.07	0	5996.23	665.221	5756.63	1099.19	2178.72	1345.53	662.446	3832.89	0	10330.6	4871.7	5870.17	2663.55	0
DG 27:4	11732.1	14528.2	1559.87	1557.27	7725.22	1354.15	20827.6	15300.6	15042.9	6336.89	343.291	8300.51	2315.11	20224.9	968.271	1526.25	2470.81	7057.45
DG 28:0|DG 14:0_14:0	470204	514018	500234	545900	467639	482746	452079	390983	596938	622445	617491	563646	291323	434324	598074	407812	419730	255221
DG 28:1	78133.1	83889.6	85115.1	79124.3	64089.1	89289.5	61980.2	50386.8	59586.6	91278.8	116840	109307	18009.8	72340	70620.6	48654.6	56587.9	32897.8
DG 28:1|DG 12:0_16:1	874840	1.15038e+06	1.05292e+06	1.42529e+06	1.09395e+06	1.35679e+06	1.11211e+06	959468	1.48925e+06	1.24963e+06	1.33376e+06	1.19577e+06	746703	816376	1.64492e+06	1.07493e+06	1.01295e+06	674427
DG 28:2	40039.3	6666.83	33177.1	31303.6	7565.57	10319.8	37124.5	8638.65	33034	29242.7	43265.9	5414.86	6149.83	4381.11	18613.8	2064.97	21661.9	10726.6
DG 28:4	19722.4	17264.7	13078.3	16693.8	15061.3	11325.2	19194.2	14905.9	10463.7	13172.7	13099.5	9797.15	27498.2	23095.3	11091	17567.7	17973.6	25317.8
DG 28:4_1	9240.84	22286.1	16869.8	16078.6	17329.4	11995.1	24965.5	18471.3	14623.8	19705.1	12162.8	10366.8	14796.6	13620.9	12633.3	16026.4	18242.8	16258.7
DG 28:4_2	2413.06	1217.4	2730.47	3822.42	4387.41	1325.18	1563.09	2659.97	3267.61	7140.23	3960.68	3589.54	942.711	1245.83	2635.35	2960.28	3433.37	3030.13
DG 29:0	55213.4	64293.7	21152	96023.4	89258.7	33240.5	86096.2	89050.5	108271	37219.5	63124.9	48414.7	53539.8	60612.8	33656.7	90579	109212	84120.4
DG 29:0|DG 14:0_15:0	11187.3	71852.6	21534.4	96023.4	89258.7	51250.2	86096.2	89050.5	105746	36913.2	68485	48844	53219.7	60612.8	33656.7	90594.2	100432	84120.4
DG 29:1|DG 13:0_16:1	84264.7	47180.7	71566.3	144430	67181.8	137342	101914	160593	103664	46987.2	80355.9	71816.6	8542.68	55135.9	155501	141461	132668	100421
DG 29:3	2046.17	9985.18	5966.03	12161.5	7211.35	9860.91	5814.5	2772.48	1810.86	5526.24	4484.68	1335.72	8040.87	1181.16	3574.75	7268.65	13890.6	11964.5
DG 29:4	4452.38	2906.93	4381.33	4164.44	2805.94	1438.2	1762.2	1380.84	1793.78	1146.03	4848.9	3461.09	3180.8	1844.42	4565.32	1901.8	4396.35	2910.86
DG 29:4_1	1624.33	2889.28	2310.98	1292.06	1181.21	0	0	6896.16	1930.7	2251.85	5936.9	1191.72	5402.54	1766.3	0	2355.07	2649.59	2377.5
DG 30:0	139473	123602	116253	140604	140141	116850	149044	151798	109631	146191	138849	82068.3	169614	191340	132324	120967	136132	168217
DG 30:0|DG 14:0_16:0	123276	124960	119300	145479	133725	122749	115635	106701	141737	148007	163594	130669	64262.3	110567	138817	100550	119224	44901.6
DG 30:1|DG 14:0_16:1	1.5487e+06	1.75659e+06	1.8565e+06	2.32949e+06	1.86026e+06	2.2295e+06	1.59268e+06	1.33457e+06	2.4276e+06	2.01285e+06	2.31306e+06	2.00922e+06	1.3143e+06	1.3627e+06	2.31218e+06	1.59579e+06	1.67364e+06	923843
DG 30:2|DG 14:1_16:1	230012	418103	413080	490436	399648	507619	297751	258720	420010	471057	658309	535673	315179	317929	502497	316920	342806	189493
DG 30:3	16144	19769.9	23930	16302.9	15266.1	17508.1	15451.1	19821	9702.2	9131.83	23336.2	13829.9	9396.17	4381.84	13663.9	11061.7	5819.16	2635.38
DG 30:5	423106	512564	437892	434813	246594	424552	504235	313059	418138	512033	155194	259999	531327	512955	443139	223437	478157	504448
DG 30:6	2917.1	1501.66	1598.32	0	5458.46	2026.94	2770.8	1877.22	4932.28	5644.41	3021.19	6210.68	3533.77	0	1735.69	2722.71	1936.23	5176.82
DG 30:6_1	2001.45	1440.45	814.199	2582.24	5548.51	2012.53	2760.9	3308.64	2143.07	1028.54	3778.4	1719.84	2677.9	0	1466.46	2890.23	3612.18	1175.77
DG 30:7	9994.66	22474.4	20161	21019.6	20363.4	17665.9	21700.4	20897	15008.2	19901.2	16642.8	10003.6	14043	16102.6	15580.1	19150.6	17257.3	16251.8
DG 31:0	3274.74	3699.4	3501.96	12585.5	6408.27	11635.7	12362.1	1431.8	8622.75	5655.04	41140.2	0	1115.36	1091.41	66837.1	1187.54	13029.2	4377.59
DG 31:1|DG 15:0_16:1	148715	188295	172821	357943	356161	306898	295079	333303	330905	136807	234007	188156	135301	232646	338999	335963	406072	442982
DG 31:2|DG 15:1_16:1	9045.92	16078	17256.9	75680.8	26694.3	47796.9	66638.9	28416.6	42551.5	17735.5	12264.7	22066.6	26483.4	50946.9	22725.5	59679	64962.9	155473
DG 31:3	7048.17	17373.5	2473.4	12094.7	9627.85	2543.18	6306.4	8195.92	2455.97	8323.52	5752.68	1735.17	1951.77	8786.25	5164.72	7884.91	7602.33	5629.24
DG 32:0|DG 16:0_16:0	152220	172823	153000	180048	150220	138372	145655	177561	146638	196918	187670	109620	185282	206608	110760	111412	167364	178304
DG 32:1|DG 16:0_16:1	1.5425e+06	1.67931e+06	1.60989e+06	1.61769e+06	1.27185e+06	1.4894e+06	864067	838675	1.27908e+06	1.75351e+06	1.87613e+06	1.66003e+06	1.15382e+06	1.20239e+06	1.4652e+06	932189	1.12374e+06	534058
DG 32:2|DG 16:1_16:1	1.15833e+06	1.33774e+06	1.32872e+06	1.31986e+06	935408	1.33393e+06	595360	555304	949516	1.40828e+06	1.68231e+06	1.44788e+06	960383	973387	1.10444e+06	660194	807428	389513
DG 32:3	0	0	0	0	11100.7	13576.6	9595.35	13512	0	1260.75	0	14992.8	2541.67	6937.24	19365	1730.98	2685.65	27820
DG 32:3|DG 14:0_18:3	59819.1	128317	82945.4	94183	33056.1	60268.1	111895	122553	44273.6	88392.6	87184.1	64393.5	9303.23	6937.24	60457	58669.1	9080.63	28625.7
DG 32:4	4442.62	2925.55	3228.46	2583.12	4143.65	0	2995.06	1217.24	2514.41	1787.22	1562.42	2859.24	2590.39	1856.77	6531.21	3866.55	2639.98	5707.33
DG 32:7	0	1389.09	1382.97	727.037	1281.85	1343.81	1110.6	1942.73	1539.95	1868.26	1177.88	3333.95	3124.45	2356.39	979.961	4460.9	1997.92	2611.98
DG 33:1	262676	85454.8	225226	382721	105968	316510	308035	342330	135097	263571	204853	229988	120231	356322	304901	345086	445973	549088
DG 33:2|DG 15:0_18:2	24353.3	46355.5	33132.6	41381	76929.3	4767.62	42743.2	11108.9	50851.4	68313.8	60788.8	25619.6	66062.2	28061.7	77261.4	36680.8	79073.2	3806.02
DG 33:2|DG 16:1_17:1	65613.8	60039.1	48102.6	91746.4	62016.4	85235.1	106248	121028	77843.4	43918.9	40667.5	51028.8	108315	96076.6	76575.7	104976	135654	345064
DG 33:3|DG 16:1_17:2	2418.61	9154.3	2151.54	12636.7	15252.9	10645	15240.7	21264	15980.4	8675.06	1533.73	8478.11	1839	18672.2	17077.1	34297.6	8522.01	54528.9
DG 33:7	1296.25	2794.73	1327.91	3645.66	915.632	3166.41	1983.36	3118.28	2643.23	1487.64	3038.54	966.261	5421.1	5448.23	1043.83	673.932	5293.55	5048.01
DG 34:0|DG 16:0_18:0	627854	410298	501526	482372	578181	432694	651323	574931	427636	633893	548364	400656	847955	653580	535710	443075	449471	736009
DG 34:1|DG 16:0_18:1	700608	703502	630168	525935	445279	498934	289172	291979	355843	652151	656526	597228	495135	507421	411872	318351	425257	248155
DG 34:2|DG 16:1_18:1	1.10477e+06	1.09349e+06	991001	900743	728012	868490	407819	436455	477664	1.00293e+06	1.07275e+06	1.0171e+06	945890	1.0126e+06	670892	454351	724651	447169
DG 34:3	18105.4	29167.5	55507.1	37453.5	35295.5	34451.8	45208.9	22317.8	40803.3	46671.7	43520.5	38210.9	28122.1	24801.6	36259.7	29504.2	27689.3	24835.9
DG 34:3|DG 16:1_18:2	167334	237859	184040	107101	166737	163143	77889.9	59952.7	59997.9	205240	248502	222667	116243	201722	130708	89094.4	85508.2	66988.6
DG 34:4|DG 16:1_18:3	74886.4	93970.5	69057.3	64547.9	56635.7	56027.4	64273.4	31739.3	56654.3	76934.2	68200	72577.5	29250.3	33768	63571.4	82075.6	40788.9	17425.4
DG 35:1	74780.1	2348.73	119842	106342	51164.4	20092	116194	12839.9	43913.9	69114.8	63136.4	64845.9	115530	102254	2700.05	82842.1	129761	142183
DG 35:2|DG 17:0_18:2	94208.5	133099	98133.2	88636.3	20094.4	61044.9	5600.15	112755	81502.5	69687.5	78964.1	78437.7	153937	88919.2	47845.1	51813.7	121629	65580.7
DG 35:2|DG 17:1_18:1	65441.3	48563.2	41337.4	66471.8	46939.2	38894	51396.3	65627.4	37679.9	46932.6	10222.5	21830.5	88149.5	79325	46876.6	59486.9	72401.8	229045
DG 35:3|DG 18:1_17:2	12397.4	14275.7	5205.27	15705.4	2527.51	6704.46	4031.12	4555.68	7425.43	1706.06	1943.45	11587.5	16703.6	9838.83	26115.9	34641.4	19455.3	86696.6
DG 36:0|DG 18:0_18:0	649592	613056	500581	710740	656124	406188	572821	593385	453553	584998	631474	549390	796190	817324	431131	461880	687482	715174
DG 36:1|DG 18:0_18:1	31808.8	45915.3	57740.8	65328	19703.3	56479.5	33150.7	32299.8	21504.7	60881.8	59092	33684.1	82284.6	66697.3	5394.04	25130.2	6076.68	18388.2
DG 36:2	1898.17	11081	2195.05	0	29500.3	32578.6	16768.2	7389.25	10737	0	0	20264.6	8826.95	6912.66	15626	3902.16	3709.83	3205.97
DG 36:2|DG 18:1_18:1	404664	385556	305803	326386	246404	273839	139730	158425	163025	346517	304611	293497	428460	393381	201758	186417	275000	190341
DG 36:3	190360	231198	194188	152287	109090	112084	133406	98438.5	108651	175910	172643	178342	187941	162175	148437	148339	115168	109502
DG 36:3_1	107571	78614.2	46299.4	107857	119884	87762.5	81245	76010.6	139947	142384	127616	146541	93927.9	82278.6	153644	90996.4	97456.7	93888.2
DG 36:3|DG 18:1_18:2	190360	231198	194188	153242	109090	117587	133406	98438.5	108416	180831	172495	178030	187941	162175	147891	146641	115168	109502
DG 36:4	245003	174523	295692	173657	226146	272070	246532	243042	273886	210730	297273	294682	105419	132020	264098	187514	85755.8	110198
DG 36:4|DG 18:2_18:2	246446	189995	350954	257367	179708	205421	315794	357706	193236	298706	49268.5	191158	18349.3	162115	89596	383725	8382.63	122719
DG 36:5	51259.9	37840.9	58689.1	26460.9	42838.5	58227.7	52538.8	43774.4	59741.6	44743.6	54663.4	66327.8	30924.9	20238.3	49097.3	37910.7	17694.5	24312.2
DG 36:5|DG 18:2_18:3	68611.9	60004.9	95590.7	56565.2	53134.5	44787.6	73179.9	76919.6	47434.3	74555	47140.3	50427.3	42345.5	57574.7	60359.2	86367.3	46981.7	23107.6
DG 36:6|DG 18:3_18:3	14348.3	16636.7	22666.8	13859.8	9635.84	13317.6	11605.4	10854.7	15031.4	14279.3	3287.79	15166.5	10364.8	16697.1	6263.31	19108.9	12688.3	8325.16
DG 36:7	9738.88	37530.8	26012.4	31206.8	11505.7	22885.7	39201.2	53098.8	50952.1	27596.3	38657.2	33398.4	36917.8	31302.8	0	78702.9	50263.2	29450.9
DG 37:3	8639.48	9120.25	11933.9	10162.4	8327.76	5708.4	13099.6	12058	5917.89	17461.1	14552.7	8561.11	4302.07	7124.55	9302.12	2425.17	6389.92	3400.91
DG 37:5	1283.8	0	2983.02	1911.64	1353.41	1178.83	0	0	1026.27	1287.74	0	1267.3	2296.36	4524	1181.75	3900.64	2451.57	1260.6
DG 37:6	116340	124462	119476	129587	116554	116998	113207	86852.9	108162	49717	59905.3	133835	103048	64847.8	137788	104763	112302	32346.2
DG 37:7	353122	464719	467443	258435	172255	185774	298556	346867	127924	438940	175811	178757	132686	155939	157050	315927	121521	80623.9
DG 38:2	5011.03	0	23242.6	16330.8	15988.9	15941.7	11567.7	17562.6	8628.76	10230.8	4252.08	16380	4373.43	1087.28	3324.69	10974.9	16575.1	5717.76
DG 38:3	5165.14	2425.54	6085.57	12246.9	8099.6	10144.5	7362.71	11849.7	1370.05	19898.2	895.132	2214.3	3784.93	6869.38	18087.8	4407.69	3790.92	6073.32
DG 38:7	23043	40045.6	37700.7	80559.7	45817.7	42746.8	24702.5	28617.2	3183.31	27247.7	28723.6	34303.6	46592.1	26886.8	20812.4	10466.3	35905.3	9051.2
DG 39:10	16279.3	10099.3	12459.6	7846.25	1677	18363.1	4878.61	1896.89	35149.4	3841.77	503.747	2624.97	15037	25769.8	1323.44	9727.06	3881.42	2000.31
DG 39:5	42573.3	38238.7	1723.75	34030.2	22851.9	39322.4	51119	36947.2	1315.28	35756.7	38810.6	43915.5	37766.4	32161.6	46976.6	32397	31853.9	29152.3
DG 39:6	1.13437e+06	1.33276e+06	1.29944e+06	1.41775e+06	1.75625e+06	1.60063e+06	1.5943e+06	1.68878e+06	1.72079e+06	1.42781e+06	1.65356e+06	1.64457e+06	695404	857751	2.16764e+06	1.48515e+06	1.12783e+06	891494
DG 39:7	6800.07	16120	10850.5	11058.1	4680.78	3060.89	14234.2	1752.15	6703.86	31856.6	3586.49	14381.4	22820.2	17528.7	2538.06	948.201	2293.97	14368.1
DG 39:7_1	208261	63212.5	187343	198371	183986	241356	185433	147747	216394	257685	257815	171944	27852.1	55314.6	306291	65908.2	172417	17837.2
DG 39:7_2	171526	210731	194536	112637	86387.5	82315.2	92691.4	90705.4	25088.3	178699	84026.1	85925.8	32190.7	41895.7	81533.9	96489.5	41223.4	10651.5
DG 39:8	212983	271998	242755	120638	92731.5	102289	105714	113226	50373.9	250789	56797.4	62810.5	89145.6	113452	43320.7	135510	74024	49235.4
DG 40:2|DG 16:1_24:1	32198.8	37480.3	1789.54	38277	31937.4	35246	10315.1	21518.4	19111.5	36722	3860.34	29453	58461.7	54596.3	24393.7	23206.3	36264.4	22220.8
DG 40:6	202515	113328	220419	152942	437389	135393	458306	218743	486672	229037	278260	116806	147597	233706	16218	452735	393583	343192
DG 41:6	2.57004e+06	2.65865e+06	2.38338e+06	2.32068e+06	2.94602e+06	2.46044e+06	2.98003e+06	2.94227e+06	2.72967e+06	2.63243e+06	2.70541e+06	2.69158e+06	1.69151e+06	2.00831e+06	2.8721e+06	2.41546e+06	2.11574e+06	1.86903e+06
DG 41:7	835493	998521	1.00756e+06	1.08303e+06	1.26212e+06	1.0706e+06	1.11005e+06	1.03118e+06	1.22264e+06	1.26297e+06	1.32853e+06	1.32911e+06	630445	664271	1.59275e+06	1.00883e+06	893966	560292
DG 41:7_1	917489	1.02834e+06	710295	425111	880310	869092	703765	686291	743244	927084	1.01263e+06	1.01524e+06	276343	363922	986640	633564	530379	400207
DG 41:8	188616	163480	187846	65391.7	13868.2	4209.68	43298.7	73038.5	37378.8	134139	79362.2	122790	65336	15470.5	11450.2	11059.9	27044.4	8007.7
DG 41:9	5572.57	35680.4	22100.1	30903	49236.5	13107.1	1847.82	15967.5	28284.1	20032.5	6412.09	53693.6	4604.3	36507.2	14139.7	9767.14	20668.4	890.115
DG 42:11	1310.23	5144.4	5830.38	8083.65	958.243	12848.7	1517.66	1197.43	12812.6	4986.98	4406.12	7625.27	13085	15184.1	8460.24	5715.05	1018.1	14886.8
DG 42:4	39949.5	3722.88	21688.2	9526.33	8667.32	9266.59	9998.12	10892.6	0	0	8024.81	10880.3	0	3783.83	15671.6	5091.42	0	0
DG 42:6	574941	534564	559365	819920	1.09142e+06	908881	1.19714e+06	1.21015e+06	1.12988e+06	642142	629262	658062	572704	676922	1.16285e+06	1.10107e+06	1.0495e+06	956958
DG 42:7	4904.24	324139	335532	428827	588638	491815	514575	505629	361040	333451	424157	455707	317212	276912	664288	514303	502380	387564
DG 43:11	1845.91	1277.81	2567.08	2141.06	5354.15	649.592	6698.45	2766.87	0	3358.89	1792.17	1444.09	3399.59	3058.6	5435.25	1046.37	8605.52	4548.31
DG 43:6	1.86598e+06	1.72273e+06	1.4095e+06	1.27932e+06	1.96868e+06	1.48866e+06	2.13278e+06	1.97143e+06	1.76399e+06	1.69403e+06	1.46889e+06	1.69558e+06	1.21549e+06	1.59355e+06	1.83259e+06	1.65022e+06	1.66095e+06	1.47018e+06
DG 43:6_1	82443.7	52698.5	65981.1	60285.9	73779	52767	2300.08	5228.05	35934.6	60247.8	61907.6	55736.7	56154.9	3232.38	53547.6	47786.1	49865	73336.5
DG 43:7	4.15227e+06	4.41347e+06	4.0962e+06	4.10031e+06	4.62664e+06	2.60281e+06	4.14012e+06	3.90134e+06	3.9151e+06	3.03363e+06	4.63378e+06	4.38585e+06	3.47545e+06	2.63167e+06	3.13947e+06	3.64756e+06	3.6771e+06	2.63843e+06
DG 43:8	1.11653e+06	1.46455e+06	1.34337e+06	986383	137628	1.05392e+06	740314	100611	838440	1.55944e+06	1.65259e+06	1.5e+06	762590	733574	681996	510418	544492	200922
DG 43:9	19078.1	351315	181713	0	285203	97478.2	9476.23	271486	401103	2984.87	31242.7	10536.8	1694.49	12925	354229	277021	167517	467759
DG 44:0	75187.7	90117.9	102504	157928	140018	158977	151949	184037	190244	103240	77927	135112	127712	143252	156484	174496	177107	161637
DG 44:4	20650.4	14662.6	17164.5	20340.7	27784	12081.5	8076.46	22729.9	4468.04	19023.2	16010.5	19473.2	20930.3	17206.2	13845.7	18037.6	14297.4	12261.8
DG 44:6	474031	475662	490976	703466	986264	760468	1.16311e+06	1.11094e+06	1.09343e+06	496693	519009	582966	467263	585689	1.02199e+06	989154	964252	953355
DG 44:6_1	154506	32121.9	40993.2	241868	27677.3	50833.3	4854.91	21112.4	47512.5	885559	236305	2915.18	1.42038e+06	26451.7	44739	4238.96	23573.8	11798.2
DG 44:6_2	1476.85	4023.94	2741.23	580.911	2485.26	1920.53	2128.32	2588.55	1814.7	2861.05	1802.97	2339.03	0	3237.41	1647.81	2333.72	2763.96	5989.66
DG 44:7	777136	694056	804501	1.21869e+06	1.47254e+06	1.26425e+06	1.48121e+06	1.40703e+06	1.49632e+06	891884	922839	957723	354430	504666	1.63828e+06	1.46653e+06	1.55385e+06	1.27469e+06
DG 44:7_1	932662	2.62355e+06	3.01893e+06	974745	25792	4.55197e+06	1.32202e+06	12071.5	139837	3.81341e+06	19062.5	126527	534538	3.44543e+06	2.00734e+06	644818	5.47876e+06	1.80446e+06
DG 44:8	132375	50687.1	170454	9104.61	253710	85055.3	192014	150263	172009	205787	108013	217948	22739.9	170518	225756	167123	122882	102065
DG 45:6	684093	680385	486356	529970	784893	448845	1.0045e+06	827409	666080	674659	715376	551188	441744	754128	836489	775586	713265	727281
DG 45:7	4.59792e+06	4.75293e+06	4.11218e+06	4.40085e+06	5.30532e+06	4.44213e+06	2.4361e+06	2.32038e+06	4.68708e+06	4.88963e+06	4.75233e+06	4.60115e+06	4.82418e+06	4.95433e+06	3.07648e+06	4.51846e+06	4.71429e+06	4.46552e+06
DG 45:7_1	1716.89	5951.94	0	3171.92	4770.37	5669.74	2848.63	2235.61	2101.31	1635.98	3036.8	4773.87	2026.54	0	5232.3	888.449	1010.31	2010.45
DG 45:8	3.2083e+06	1.48971e+06	3.16455e+06	2.65366e+06	2.87317e+06	2.81454e+06	2.09661e+06	2.10274e+06	2.05092e+06	3.63152e+06	3.55511e+06	3.25623e+06	2.70717e+06	2.53481e+06	2.6812e+06	2.01245e+06	1.95722e+06	1.43638e+06
DG 45:9	238312	0	257289	41329	100129	47083	0	53699.9	0	6869.26	289476	0	10761.4	89710.5	8343.36	58359.7	114290	5950.91
DG 46:0	143464	138777	146274	251562	244738	236444	275613	294823	324709	211562	168789	200443	194117	194877	271688	280958	282374	219913
DG 46:11	2389.38	0	2152.88	797.053	0	997.328	2737.17	3372.43	682.34	4155.93	3970.18	654.994	0	1386.66	1768.69	810.097	1225.39	1177.69
DG 46:3	4257.11	5668.04	5544.45	18190.7	16049.2	20321.4	12947.2	4821.4	24937	7246.28	20177.5	9463.62	3747.6	6976.06	43032	16865.8	8783.39	4596.03
DG 46:6	188694	449070	598699	117700	245060	135030	430532	427395	547379	8486.3	833462	739335	228212	4433.53	697440	464901	397633	281680
DG 46:6_1	415268	362498	382856	524172	704832	557187	873425	767404	769803	392260	415207	431889	426903	482300	749551	684274	698993	649792
DG 46:7	1.11832e+06	1.30209e+06	1.29509e+06	2.08089e+06	2.51171e+06	2.09729e+06	2.763e+06	2.87026e+06	2.59049e+06	1.40157e+06	1.34571e+06	1.38768e+06	1.46783e+06	1.71848e+06	2.50509e+06	2.62628e+06	2.6882e+06	2.5648e+06
DG 46:8	14135.4	2970.09	4592.47	3835.93	15678.8	1125.84	5503.02	3213.51	10193.1	1386.91	937.491	1961.24	6457.55	2452.26	2414.76	545.936	1087.36	6943.04
DG 46:8_1	527391	292743	590352	733046	781924	768917	723565	752324	581958	571580	604615	323401	474906	542654	879642	773163	747795	523172
DG 46:9	40382.1	2337.5	3460.94	5071.5	8553.58	2880.62	6959.57	7292.72	24411.5	3920.97	2360.26	33253.6	6761.61	15319.3	6139.69	13237.2	6211.25	5690.91
DG 46:9_1	38403.3	21236.9	37162.8	49134.6	19435	26868.5	9173.46	7337.38	39750.8	842.389	19321.9	35796.4	4620.61	17005.1	14380.7	12950.6	32287.1	4285.24
DG 47:10	840.12	2481.71	4556.12	3550.23	1829.07	0	0	1613.66	0	6622.01	750.013	1782.85	1151.4	5920.75	3233.47	902.227	2160.76	2542.24
DG 47:6	248272	307121	324104	307196	526007	310256	615101	581765	534688	387219	487452	270086	304710	405806	605743	422852	486475	466335
DG 47:6_1	9122.84	3724.46	7035.12	105291	7316.01	1983.71	86289.3	45478.9	10731.5	4841.04	63563.4	47454	40839.5	0	162309	2594.6	27867.4	4312.06
DG 47:7	1.70083e+06	3.69277e+06	3.89247e+06	4.23898e+06	5.13368e+06	4.30445e+06	2.02246e+06	5.25565e+06	4.64277e+06	1.25052e+06	4.17591e+06	3.93278e+06	4.22942e+06	4.13904e+06	1.49567e+06	3.90753e+06	4.12526e+06	370386
DG 47:7_1	45187.4	20597.2	4351.96	183.025	3247.3	24023.8	3376.76	9574.92	41316.7	3096.07	17275	1808.29	21411.4	4246.04	20811	570.334	21666	30372.9
DG 47:8	3.44854e+06	5.31561e+06	4.73054e+06	4.38292e+06	3.71583e+06	4.25227e+06	2.11549e+06	2.62369e+06	2.86385e+06	5.10098e+06	5.15876e+06	4.75434e+06	5.76712e+06	5.23268e+06	4.182e+06	3.21273e+06	3.51689e+06	2.77159e+06
DG 47:8_1	9116.48	4971.69	3692.62	11562.2	6662.41	1491.3	39170.4	0	4251.23	1451.8	0	13832.5	19892.3	886.306	33265.8	21866.5	16458.5	0
DG 47:9	1.56835e+06	1.58547e+06	1.27073e+06	991566	540594	938976	524939	277841	496891	1.66816e+06	1.62378e+06	1.47744e+06	1.14513e+06	839505	558644	368397	85356.4	819031
DG 48:10	24202	18486.8	16835.8	8291.31	7089.09	4857.89	0	23504	22523.2	4990.05	10751.9	0	35765.9	13437.8	9559.53	28954.3	8429.43	28184.7
DG 48:4	8692.41	4105.35	9983.6	3405.43	3532.35	4233.16	3409.25	2608.96	4277.6	7823.72	6646.38	9436.85	3401.87	4205.28	4935.74	0	7273.88	2876.88
DG 48:7	166700	5911.14	100994	23925.2	12457.7	5480.08	49714.9	51565.8	104212	199124	168307	222891	2529.85	81840.1	57775.2	9392.04	19672.1	56190.7
DG 48:7_1	1.77414e+06	1.82001e+06	1.78042e+06	2.57539e+06	3.19332e+06	1.26137e+06	3.3949e+06	3.40866e+06	3.08678e+06	1.98569e+06	1.90236e+06	1.8606e+06	2.07865e+06	2.37907e+06	3.06129e+06	3.14932e+06	3.21198e+06	3.07793e+06
DG 48:8	1.25311e+06	1.30818e+06	1.17762e+06	1.5603e+06	1.01482e+06	1.47489e+06	1.32185e+06	1.50243e+06	1.34528e+06	1.40592e+06	1.35816e+06	1.32713e+06	1.3665e+06	1.48287e+06	1.5799e+06	1.35592e+06	1.4381e+06	787728
DG 48:9	9697.53	31271.5	0	1076.57	11481.9	11614.6	3633.27	0	2531.07	7171.45	1893.74	6524.44	999.411	14632.4	793.783	3190.72	14223.2	4520.44
DG 49:10	811074	433196	236294	467277	121056	217180	170152	10308.5	60831.9	564006	666480	230312	406157	125830	158868	128800	59960	62560.9
DG 49:11	52169.6	11111.5	81773.3	0	53828.6	7402.52	35535.6	0	12127.3	38805.8	0	4591.24	4356.31	3574.06	0	2042.13	33298.2	4359.46
DG 49:13	3.7176e+06	3.5827e+06	4478.45	3.36071e+06	3.63794e+06	3.23299e+06	3.51779e+06	3.31903e+06	2.93998e+06	3.20069e+06	3.40293e+06	3.12247e+06	3.96405e+06	3.71708e+06	3.05307e+06	3.25545e+06	3.51018e+06	3.75814e+06
DG 49:7	4.40972e+06	1.27227e+06	3.88216e+06	1.663e+06	2.28956e+06	4.29216e+06	5.42124e+06	5.03455e+06	1.85971e+06	1.56434e+06	4.27736e+06	4.05094e+06	1.65448e+06	1.76051e+06	1.65763e+06	4.32148e+06	4.4011e+06	2.56056e+06
DG 49:7_1	3733.34	1413.63	6200.62	1376.07	5568.68	3373.04	1596.22	3675.99	10603.7	3038.08	8914.32	1434.57	1531.2	3014.36	3262.74	4193.35	5256.53	3763.96
DG 49:8	2.8663e+06	2.92638e+06	2.76377e+06	1.84591e+06	2.32526e+06	1.88456e+06	1.95039e+06	1.42552e+06	1.04454e+06	2.81194e+06	3.22185e+06	3.08138e+06	2.49393e+06	3.22505e+06	2.00136e+06	1.48575e+06	1.66203e+06	1.62029e+06
DG 49:8_1	1.36896e+06	3.03529e+06	1.31021e+06	1.22757e+06	1.69057e+06	1.32862e+06	1.00904e+06	1.43648e+06	470308	1.76169e+06	1.8354e+06	1.56951e+06	2.10016e+06	2.29609e+06	566592	1.40773e+06	509968	1.57355e+06
DG 49:8_2	0	2797.6	2646.64	2395.24	2289.69	0	2439.26	4197.03	3358.37	2208.01	1732.97	7284.28	1072.39	0	3609.87	853.106	1411.78	2775.79
DG 49:9	2.95671e+06	2.67501e+06	830976	1.56296e+06	654117	1.39286e+06	944058	707979	502547	2.67128e+06	2.55451e+06	2.32018e+06	2.82154e+06	2.4306e+06	1.29439e+06	858407	778579	779979
DG 49:9_1	14331.3	53724.4	11385.5	12270.4	21041.4	4967.77	5417.78	3328.21	12479.8	2940.5	14595.3	34451.4	3792.74	10619	16899.8	3664.48	7618.59	2445.78
DG 50:3	2490.86	4593.51	1027.09	2973.21	2650.1	2980.14	1441.31	761.537	0	1802.01	2391.57	2454	1387.87	860.749	700.759	868.267	1634.32	1666.88
DG 50:7	3253.4	9389.56	0	2270.56	4440.52	1854.24	45626.6	3096.04	11047.2	2401.58	1709.47	3919.52	16859.6	3839.31	0	1748.78	14687.3	3298.35
DG 50:7_1	2.15673e+06	2.10117e+06	2.02011e+06	2.57126e+06	2.97357e+06	2.59571e+06	3.03605e+06	3.11328e+06	2.70194e+06	2.2365e+06	2.11644e+06	2.01069e+06	2.15338e+06	2.40261e+06	2.82597e+06	2.78665e+06	3.00802e+06	2.76199e+06
DG 50:8	1.78738e+06	1.93753e+06	1.75793e+06	1.89323e+06	699280	1.92528e+06	1.63472e+06	1.834e+06	1.19386e+06	1.79349e+06	1.72173e+06	1.61857e+06	2.03978e+06	2.2242e+06	774061	1.79466e+06	1.44813e+06	2.1033e+06
DG 50:9	303066	530508	277523	542061	576432	410109	172926	208596	147297	671556	526223	455290	518824	321311	456166	165949	276269	95481.5
DG 51:10	944196	436817	507149	532234	406024	294961	148755	51765.4	305212	292805	921077	889981	951862	709318	69082.9	262415	77507.5	115184
DG 51:10_1	3055.8	2274.67	1652.69	3308.95	1437.02	1883.14	4560.79	3872.44	728.283	3221.69	3241.15	4504.7	1802.81	0	1466.62	895.298	1006.81	3281.84
DG 51:10_2	36085	438443	296604	0	15265.3	0	0	0	0	0	185428	145956	0	0	0	0	0	0
DG 51:10_3	0	0	0	178416	0	294147	152812	55459.9	147868	292805	0	0	165487	447939	71207.9	73124.3	64674.7	132568
DG 51:12	25249.3	56568.3	71863	38212.4	92965.4	66215.4	46228.9	102348	43046.4	35296.8	7707.79	52769.3	56995.7	66322.8	81636.9	12676.9	35137.2	1837.39
DG 51:7	1.5379e+06	4.01739e+06	2.01345e+06	3.73416e+06	3.99093e+06	3.80945e+06	4.13192e+06	3.69093e+06	2.82792e+06	4.21681e+06	3.94453e+06	995066	2.65558e+06	3.75491e+06	4.05256e+06	3.53398e+06	3.76213e+06	3.1988e+06
DG 51:8	2969.8	1081.39	4448.62	822.407	2061.73	971.558	1832.73	1039.64	1687.9	4041.49	1456.14	4727.11	3603.78	4742.36	1240.04	3713.76	3762.49	3980.1
DG 51:8_1	2.26656e+06	1.74552e+06	1.29166e+06	1.56026e+06	1.80353e+06	1.87919e+06	1.23943e+06	1.28784e+06	1.00163e+06	1.33442e+06	1.23499e+06	1.14238e+06	1.87692e+06	1.49988e+06	1.11946e+06	807378	1.26198e+06	1.72507e+06
DG 51:8_2	3.09558e+06	3.27765e+06	3.36292e+06	2.36149e+06	2.50574e+06	2.20123e+06	1.91545e+06	2.32436e+06	1.51119e+06	3.88779e+06	1.40162e+06	3.37478e+06	4.08035e+06	4.11177e+06	2.42274e+06	2.18352e+06	2.55342e+06	2.47847e+06
DG 51:9	2.05815e+06	2.194e+06	1.84221e+06	1.06388e+06	1.08481e+06	1.05726e+06	707071	553777	473201	1.99132e+06	1.95912e+06	1.32775e+06	2.4619e+06	2.55997e+06	807210	174274	697077	238014
DG 52:14	20304.7	10333.5	14019.6	21984.4	38270.5	18615.9	17343.8	9200.63	36499.5	15149.3	6638.04	12758.5	1069.19	42126.6	28212.2	22144.6	28917.6	9884.52
DG 52:14_1	25137.9	58551.9	52157.7	15366.5	52903.4	56447.1	15988.6	12066.4	20918.6	39789.3	1198.02	48258.5	70104.4	74578.9	41494.2	32882.8	55641.3	67521.8
DG 52:2	2.68925e+06	636023	2.41053e+06	1.26523e+06	1.45699e+06	1.46077e+06	952716	775780	85350.6	2.20314e+06	2.42176e+06	2.10658e+06	743143	427681	1.44646e+06	20201.6	1.15896e+06	646703
DG 52:2_1	2.68489e+06	2.92316e+06	3.13819e+06	3.94955e+06	3.29523e+06	3.33907e+06	2.75512e+06	3.54708e+06	3.12392e+06	3.10427e+06	3.18661e+06	3.32273e+06	3.35177e+06	3.44438e+06	3.41609e+06	3.81468e+06	3.94076e+06	2.9872e+06
DG 52:4	0	778.41	0	1186.86	4096.83	966.877	2516.66	1167.04	4637	672.01	2962.35	4095.2	1309.52	1730.97	4274.24	644.036	2823.56	1393.92
DG 52:7	1.36163e+06	1.36419e+06	1.228e+06	1.30171e+06	1.45067e+06	1.29293e+06	1.31948e+06	1.41087e+06	1.18817e+06	1.41073e+06	1.15666e+06	1.23215e+06	1.16562e+06	1.24647e+06	1.38891e+06	1.24511e+06	1.45149e+06	1.33978e+06
DG 52:9	309160	604893	249796	600200	583465	594042	418025	476767	285661	488920	698638	140106	637769	829127	488692	460444	569881	494816
DG O-35:2|DG O-21:1_14:1	98829.7	103765	94059	86516.3	105157	100684	106461	115518	76314.6	111456	92497	87813.6	122868	128718	94484.5	90197.9	96133	113489
DG O-37:2|DG O-21:1_16:1	201198	189792	144939	168377	205421	174464	208554	186288	154701	188293	175144	175622	249622	241575	167672	92277.3	176392	218608
DG O-42:4|DG O-22:3_20:1	30089.3	22376.4	20547.3	13649.7	11018.1	13543.3	17697.4	12728.5	8755.39	27241.6	20516.5	20510.1	24611.2	23972.9	12319.4	14713.4	13981.2	9836.88
DGCC 36:2	1.97187e+06	1.83887e+06	1.62816e+06	1.78504e+06	1.86685e+06	1.83559e+06	1.94804e+06	1.84047e+06	1.62471e+06	1.79979e+06	1.8444e+06	1.65254e+06	2.15203e+06	2.26647e+06	1.63059e+06	1.65447e+06	1.81073e+06	1.99678e+06
DGCC 37:2	1.03461e+06	1.0062e+06	853345	887848	960626	814910	1.05245e+06	976755	810479	1.00826e+06	864996	832351	1.15571e+06	1.09664e+06	895116	862167	944781	1.04691e+06
EtherOxPC 18:1e_20:3+1O	100950	66527.1	83121.8	109757	122217	87367.6	77843.8	17906.7	74100.7	108561	84880	107229	101743	170214	126499	132967	14072.1	155983
EtherPC 18:0e_16:0	339310	320702	317925	336456	358896	411007	317597	249915	442959	291272	327775	333966	412351	387739	314715	486602	338981	233433
EtherPC 18:0e_18:1	227052	364418	190451	482306	382635	457737	522368	533040	539294	364012	244767	318197	346197	491879	278631	557797	524422	699658
EtherPC 18:0e_18:2	2.08556e+06	2.13793e+06	2.23096e+06	2.4436e+06	2.14825e+06	2.21068e+06	2.10914e+06	1.96383e+06	2.17764e+06	2.46701e+06	2.04142e+06	1.91331e+06	2.3938e+06	2.52948e+06	2.31334e+06	2.47984e+06	2.37013e+06	2.7219e+06
EtherPC 18:0e_18:3	555765	572879	587692	671792	558090	448721	130944	225142	441442	421367	335089	354673	476522	585000	533983	524675	647494	522514
EtherPC 34:1e	356575	357333	356950	465610	406286	385472	480603	555266	481116	355579	347677	294219	459810	437752	402594	691419	594361	711859
EtherPC 36:4e	111326	104116	66491.2	105029	106750	111766	103350	110882	92929.1	119072	94992.4	90647	107395	27275.1	103562	138444	142767	42127.1
EtherPE 16:0e_16:1	582936	739816	546926	707262	557732	515875	542030	590726	517380	684112	533374	551333	729001	760687	552704	748353	673146	812679
EtherPE 16:0e_18:2	7.49321e+06	7.98268e+06	6.11385e+06	7.60928e+06	5.25025e+06	6.16934e+06	6.12793e+06	6.88848e+06	5.45494e+06	7.25092e+06	6.13067e+06	6.30771e+06	8.43426e+06	8.85471e+06	5.89616e+06	7.40314e+06	2.13202e+06	8.53457e+06
EtherPE 16:0e_18:3	5.55574e+06	5.67723e+06	4.49976e+06	5.383e+06	4.45259e+06	4.0215e+06	3.65932e+06	3.43003e+06	3.67126e+06	4.55242e+06	4.09712e+06	4.3935e+06	7.06722e+06	6.87706e+06	3.3254e+06	3.8371e+06	6.93475e+06	5.51742e+06
EtherPE 18:0e_14:0	445592	478227	303410	343945	77893.1	313312	265536	282506	250663	210769	343638	384205	547275	539782	310980	282890	433069	380964
EtherPE 18:0e_15:0	2.51259e+06	2.51185e+06	1.82331e+06	1.85015e+06	1.49726e+06	1.48893e+06	1.21435e+06	1.4359e+06	1.19661e+06	2.31727e+06	2.00123e+06	2.06601e+06	2.63795e+06	2.47447e+06	1.53326e+06	1.30696e+06	2.02773e+06	1.86356e+06
EtherPE 18:0e_16:0	479600	500870	3.73663e+07	4.23669e+07	3.23192e+07	2.47971e+07	5.59898e+06	2.94941e+07	2.15357e+07	3.88839e+07	4.07958e+07	3.24424e+07	1.4217e+07	4.35882e+07	2.95761e+07	3.52822e+07	3.14245e+07	4.00112e+07
EtherPE 18:0e_16:0_1	627468	536090	327563	312071	295136	344727	304261	271298	209313	491462	379696	396781	447935	607871	360903	322774	392101	421326
EtherPE 18:0e_16:1	1.24648e+07	1.31667e+07	9.66835e+06	1.20852e+07	1.00312e+07	8.58507e+06	9.52103e+06	1.30298e+07	9.27046e+06	1.19171e+07	8.24584e+06	9.50989e+06	1.47075e+07	1.47623e+07	8.75173e+06	1.3137e+07	1.35568e+07	1.23064e+07
EtherPE 18:0e_17:0	710513	676248	543241	578961	482162	459715	426119	491508	417544	578152	510397	535829	784794	834619	463364	514670	753669	736949
EtherPE 18:0e_18:0	1.05191e+06	384173	807997	67904.3	275390	659934	210050	770858	445395	385994	672127	325828	1.05221e+06	1.09159e+06	668481	611439	890045	937647
EtherPE 18:0e_18:1	2.07262e+07	2.15464e+07	1.63837e+07	2.00039e+07	1.66767e+07	1.56934e+07	1.71822e+07	1.84792e+07	1.60298e+07	1.90474e+07	1.60872e+07	1.76459e+07	2.45121e+07	2.52733e+07	1.56909e+07	1.96906e+07	2.54019e+07	2.24697e+07
EtherPE 18:0e_18:2	1.06222e+08	1.13129e+08	8.8644e+07	1.03417e+08	8.68769e+07	7.8376e+07	8.43528e+07	9.41355e+07	7.22942e+07	9.83027e+07	7.97073e+07	8.86456e+07	1.22411e+08	1.26575e+08	7.97924e+07	8.95797e+07	1.16912e+08	1.03887e+08
EtherPE 18:0e_18:2_1	1.953e+06	1.79444e+06	1.55168e+06	2.07235e+06	2.22772e+06	2.03661e+06	2.02793e+06	2.36736e+06	2.37491e+06	1.67817e+06	1.43337e+06	1.87288e+06	2.87781e+06	2.77162e+06	1.89667e+06	2.59192e+06	2.45567e+06	2.60215e+06
EtherPE 18:0e_18:2_2	1.34834e+06	2.10539e+06	1.3402e+06	2.47478e+06	2.34738e+06	2.04885e+06	2.13257e+06	2.5525e+06	2.5569e+06	536694	1.46841e+06	1.81267e+06	2.92726e+06	2.92475e+06	1.84544e+06	2.57178e+06	3.77436e+06	3.83023e+06
EtherPE 18:0e_18:3	8.7691e+07	8.79006e+07	7.67121e+07	9.14556e+07	7.73393e+07	6.73709e+07	6.6909e+07	6.11006e+07	6.75507e+07	7.79253e+07	7.40108e+07	7.60078e+07	9.57629e+07	1.00421e+08	6.1115e+07	6.42309e+07	1.13539e+08	8.25388e+07
EtherPE 18:0e_20:0	70662.6	190159	188782	179219	249250	179289	186432	141384	169857	208777	208915	176676	199293	168386	216892	156080	164913	181218
EtherPE 18:0e_20:4	132411	134468	145929	162941	113146	129504	119369	73127.8	157834	171380	168118	162277	156387	77317	89705	116074	226621	191459
EtherPE 18:1e_18:2	2.28406e+06	2.55063e+06	2.49866e+06	3.57384e+06	3.01069e+06	2.91786e+06	3.4361e+06	3.21214e+06	3.22139e+06	2.81331e+06	2.39067e+06	2.37901e+06	3.61203e+06	3.68972e+06	2.85159e+06	3.81439e+06	4.00206e+06	4.64388e+06
EtherPE 18:1e_18:2_1	1.53183e+06	1.58846e+06	1.79698e+06	1.71369e+06	1.51184e+06	1.7205e+06	1.63397e+06	1.18935e+06	1.16593e+06	2.26384e+06	1.93882e+06	1.63547e+06	1.75544e+06	1.28281e+06	1.62661e+06	1.57425e+06	1.56355e+06	1.6352e+06
EtherPE 18:1e_18:3	453118	938420	1.30184e+06	1.63186e+06	1.52953e+06	1.287e+06	1.36587e+06	1.23895e+06	492881	788860	1.25158e+06	433639	1.60953e+06	1.50446e+06	876329	930803	1.53605e+06	1.30371e+06
EtherPE 18:1e_18:3_1	444228	443439	482366	541451	448403	452921	386454	261733	352397	535978	492548	473426	405447	496777	389089	322867	629141	435778
EtherPE 18:3e_18:2	71441.7	170208	96243.3	174660	120347	149492	152893	143354	148597	109709	107304	101875	217954	200737	84287.2	163841	96147.9	53239
EtherPE 18:3e_18:3	235881	290109	149621	271156	168734	161954	186650	141682	146845	227386	157741	160681	327336	294760	152309	164633	337488	293779
EtherPE 18:4e_18:3	891291	1.23826e+06	768318	1.22747e+06	753403	665674	714838	582857	631108	1.1765e+06	684679	742198	1.1993e+06	1.06958e+06	576966	1.00694e+06	761629	995998
EtherPE 34:1e	285553	290725	171745	347730	347123	245547	324408	312161	333231	140783	220579	232164	454180	344955	309316	424069	147399	442401
EtherPE 36:2e	350055	305654	369184	486517	371680	627025	632201	632583	337540	752122	660985	631372	429628	436376	367794	488000	899756	673341
EtherPE 36:5e	280242	110655	281538	60138.1	330797	291020	255662	170673	203808	205784	194945	173205	492591	504101	220781	252009	276617	73934.2
FA 16:0	4.18199e+06	4.7131e+06	3.60639e+06	3.7672e+06	3.6732e+06	3.10593e+06	3.19624e+06	3.03823e+06	2.74107e+06	3.98764e+06	3.34654e+06	4.11798e+06	3.90931e+06	4.64984e+06	2.90571e+06	3.13235e+06	4.23724e+06	3.47068e+06
FA 16:0_1	84855.7	103051	103171	96447	55161	69923.7	68078.3	79003.6	57714	113114	87570	50421.4	100559	94786.9	35582	48627.1	60231.4	64420.7
FA 16:1	5.21696e+06	5.92073e+06	4.48952e+06	5.13521e+06	4.70495e+06	4.40403e+06	4.42986e+06	4.18289e+06	3.88335e+06	5.22487e+06	3.99238e+06	5.00178e+06	5.05927e+06	4.91395e+06	3.99138e+06	4.20804e+06	4.61709e+06	4.48369e+06
FA 16:1_1	202515	213039	254156	265614	340987	318507	334207	284361	329323	301263	179686	384124	130236	153556	383290	464442	187131	182210
FA 17:0	265071	237912	174913	191117	221676	179847	184640	193768	172426	222719	221197	203905	302181	300416	154197	149339	189673	227353
FA 18:0	3.42983e+06	3.91077e+06	2.9296e+06	3.19788e+06	3.69255e+06	2.72558e+06	2.86725e+06	2.78905e+06	2.54993e+06	3.49871e+06	2.84547e+06	3.61354e+06	3.77661e+06	4.63419e+06	3.13816e+06	3.19781e+06	3.51858e+06	3.74458e+06
FA 18:0_1	85756.2	84771.8	99476.5	86861.2	53368.1	90167.7	36327.1	84593.4	75268.5	107070	73300.4	46597.2	101456	52213.1	62774.8	84590.7	47535.9	84439.9
FA 18:1	9.89179e+06	1.12023e+07	9.30395e+06	1.00359e+07	9.09393e+06	8.97024e+06	8.93739e+06	8.76886e+06	7.57413e+06	1.06884e+07	7.27977e+06	1.01329e+07	9.977e+06	9.1884e+06	8.09625e+06	9.98313e+06	8.24418e+06	9.24169e+06
FA 18:1_1	188927	174163	200641	219483	280799	267099	271679	221833	230871	272710	158884	340391	115372	125847	257563	328167	169679	118237
FA 18:1_2	70465.1	101120	106242	110988	71179.1	88814.1	77726.2	93835.4	83025.7	112784	84584.1	84208.5	94625.4	87521.9	31228.6	88139.9	88166	84067.1
FA 18:1_3	45836.7	39460.7	41130.7	22820.8	45821	43046	39691.9	36861.6	49194.7	41882.3	48532.4	48064.3	42521.4	26639.7	27053.7	30765	14049.4	27142.8
FA 18:1_4	9493.19	11127	9734.7	8229.93	6281.75	3953.13	6216.81	7211.95	4668.42	9990.7	10116.6	5074.79	10663.4	5831.42	4181.25	3531.71	5139.59	8660.96
FA 18:1_5	12079	22515.9	12739.7	12211.3	12686	9022.33	10312.6	11529.6	11741.4	13230	9218.89	16467.1	8621.64	13504.8	7673.05	12293	6183.76	16322.1
FA 18:2	1.03664e+07	1.18293e+07	1.07904e+07	9.8351e+06	8.90762e+06	8.72278e+06	8.53856e+06	8.0762e+06	6.89949e+06	1.13583e+07	8.1536e+06	1.03141e+07	1.05525e+07	9.97088e+06	7.94901e+06	8.64769e+06	7.5484e+06	8.01876e+06
FA 18:2_1	208240	162878	242191	240198	404817	348163	323099	271550	279175	342088	192906	464564	115831	122501	490610	377663	154507	109496
FA 18:2_2	78876.8	78866.3	101240	89420.5	71952.7	81052.6	77721.8	63444.5	65723.1	106689	76110.4	80649.5	81869.3	81032.7	54719.7	60427.8	48823	60847.8
FA 18:3	4.36861e+06	5.11161e+06	4.83585e+06	4.78148e+06	4.18934e+06	4.126e+06	3.72986e+06	3.52273e+06	3.91997e+06	4.82652e+06	3.34551e+06	4.15804e+06	5.30662e+06	4.47532e+06	3.21927e+06	3.72664e+06	3.30356e+06	4.009e+06
FA 19:0	22153	21376.5	17673.8	30108.7	35454.3	31852.1	33297.3	33002.2	32719.1	19600.5	19120.4	34150.1	25087.6	23423.5	34035.8	47389.9	26471.6	33875.1
FA 22:0	205566	245481	176667	174233	179713	131475	125056	142635	124470	178070	139492	177966	249677	237024	130745	120374	231922	181169
FAHFA 14:0_14:0	16183.2	21574.2	18505.2	16882.5	16456.4	12069.9	19697.5	12605.7	21148.6	18919.4	11873.5	13622.9	2358.24	5992.32	16011.1	15333.5	18094.2	7025.1
FAHFA 14:0_16:2	75927.9	96509.8	70086.2	80111.4	74114.5	72519.3	64559.5	63624.1	67686.2	81446.7	64990.4	73925.6	60555.4	53271.8	55806.1	58847.7	45358.4	55358.5
FAHFA 16:0_18:2	356239	380812	310518	308229	296582	240910	253265	250809	205696	322699	261856	309948	311779	384402	222916	227117	343776	261444
FAHFA 16:1_18:3	370395	412410	325172	375482	326970	279142	310281	287280	258450	340004	264103	341740	317860	363496	267813	257062	356846	277891
FAHFA 18:0_20:2	222827	279327	185177	211682	267034	166019	192636	201865	155276	234810	169507	227188	264601	363283	208996	238019	249688	270810
FAHFA 18:0_22:0	21089.8	57289.5	44485.1	24285.6	52929.2	64217.2	65097.7	72191.1	67833.3	56169.1	21065	52711.5	88983.6	15123.4	39106.7	17793.3	51496.6	78817
FAHFA 18:1_20:3	552131	579676	501213	552289	487959	431810	458851	472379	377634	550760	412974	491515	545313	574640	383644	441535	551410	472043
FAHFA 18:2_20:4	429514	440838	393726	400825	317119	292240	316452	314722	241679	395333	304983	358656	376824	444104	272138	266130	429208	307601
HBMP 52:4	216811	218318	143083	99161.2	177583	161730	74639.5	179009	158751	256859	178604	126555	217876	247656	168939	91392.3	243035	100890
HBMP 54:5	164148	130000	132764	126766	102997	85776.4	92741.5	111147	79691.5	149342	118639	113714	143457	149440	93377.5	110559	144922	135697
HBMP 54:6	51910.3	19464.9	50721	18179	42314.9	32276.3	47030.5	37709.2	40186.2	62632.2	61926.4	54362.5	49750.3	50900.7	39783.4	38183.7	39068.8	51000
Hex2Cer 34:1;O2	52723.9	45856.6	41040.3	59820	46950.5	49430.2	62597.8	56317.1	51695.9	46541.3	45218	43159.7	68427.3	58707.1	53722.7	33494.6	63993	82332.6
Hex2Cer 35:1;O2|Hex2Cer 16:1;O2/19:0	12766.2	9661.65	2066.03	17062.3	9908.66	9342.9	14431.2	6358.33	2946.57	1042.55	6229.17	9908.28	10213.9	8791.55	7644.5	12148.6	17034.7	14102.6
Hex2Cer 36:1;O2	48961.7	49476.1	45436.6	54243.4	40339.6	55241	74247.4	63559.9	61154.2	49528.3	33728.1	44589.1	29966.7	38565.1	49093.2	74029.3	74808.3	76694.8
Hex2Cer 38:1;O2	2007.9	4982.22	7466.36	2027.39	2199.9	4080.34	9095.11	13555.9	14308.6	924.954	1282.76	3019.23	7193.2	5841.87	9044.38	4884.96	5101.19	4884.08
HexCer 29:1;O2	18551.1	14458.4	23261.8	15390.3	17885.6	15043	16027.6	19520.6	14106.2	17183.9	12956.6	14392.3	26511.3	18641.2	17417.6	16381.5	17509.9	16163.2
HexCer 33:1;O2	9399.88	2928.12	17081.6	3445.65	1458.23	16303	4267.82	5028.35	5874.19	11387	13122.9	16984.2	15899.1	6430.78	9266.22	9823.68	9323.53	4433.64
HexCer 33:2;O3	5023.99	13140.5	18133.9	40490.4	44592	9288.97	26769.1	28473.2	26955.7	6595.91	7738.18	16665.3	15826.5	12643.2	9486.88	3494.01	52087.1	45443.9
HexCer 34:1;O2	333384	318488	324104	334504	280378	360545	361950	346057	297006	330089	309997	313594	283282	282199	335802	352603	294148	336444
HexCer 34:1;O3	347107	291595	342267	284335	282396	305679	297303	309747	261939	375605	343808	337681	338446	313096	279683	310158	244485	258392
HexCer 34:2;O3	65416.4	64100.4	74506.7	68786.9	61700.1	63352.9	73329.2	69261.8	67669.3	59415.9	72925.9	79636.1	59521.9	67788.6	61859.9	56392.4	59880.5	60598.8
HexCer 35:1;O3	5729.97	5433.69	25288.5	12962.8	12083.9	13301.1	11424.8	12124.9	14950.2	42056.5	22035.3	14561.5	12912.4	2562.29	16408.7	12720.6	24285.7	26419.2
HexCer 36:1;O3	146553	124384	142313	88247.8	123316	70570.6	115573	165923	121307	103206	73824.7	128501	83947.2	96817.2	144994	141493	106329	129409
HexCer 36:2;O2	46528	45303.8	46273.5	71150.8	43097.6	46731.8	58585.5	45336.7	86260.1	29755.8	29264.7	79558.3	8631.44	46469.6	65287.9	74958.7	74331.1	99304.3
HexCer 36:2;O3	59349.8	55813.2	97202.4	47478.4	8818.59	31939.8	67937	113088	62464.3	78354.6	7288.77	43251.5	6221.24	21298	37486.4	37643	105971	96300.3
HexCer 38:3;O2	38916.8	41042.4	32763.7	44957.2	12995.2	67072.1	37011.3	30633.3	19619	32373.7	33104.8	18873.2	46121.5	48843.1	21576	24678.3	28123	31889.1
HexCer 51:14;O4	10347.9	9106.69	11715.2	15658.4	12038.2	20327.4	9931.61	6530.39	14010.3	6129.14	11714.1	9745.73	13767.5	13630.3	6423.67	11598.5	3405.54	11278.5
HexCer 54:11;O4	1132.48	1707.61	0	6418.8	4617.5	1657.51	1909.49	0	0	1779.93	0	1091.51	2238.03	2012.09	1456.95	0	3601.84	1732.25
HexCer_NDS d14:0_20:0	514088	511258	389585	368638	362209	299556	296769	338294	235787	440931	402985	428145	531013	517209	324531	283311	240902	297756
HexCer_NDS d34:1	1.63572e+06	1.67297e+06	1.39623e+06	824838	1.29642e+06	1.10133e+06	1.2537e+06	1.30238e+06	1.02501e+06	1.43126e+06	1.25991e+06	1.43929e+06	1.58754e+06	852088	633130	1.30745e+06	1.73542e+06	1.32993e+06
HexCer_NS d36:1	611506	599868	483509	631436	213066	477520	604083	612400	488559	513256	439212	485677	679673	679400	463955	566930	793805	552429
HexCer_NS d38:1	229486	231337	195439	229011	206832	168553	154878	224078	178194	177000	159309	156094	247238	305332	119118	206319	404890	262203
linoleic acid(d11)	1.48824	1.44641	1.21151	1.61114	1.08174	0.879447	1.02326	1.03937	0.806599	1.30232	1.02135	1.07041	1.41903	1.83247	0.803227	0.9618	2.44415	1.17194
LPC 12:0/0:0	6763.29	5172.11	9510.63	8654.39	8693.18	12312.7	19117.1	5839.08	18575.9	5187.61	7456.14	9318.1	5130.9	6897.5	25002.2	16550.6	10769.7	11617.4
LPC 14:0	32174.1	31190.7	58457.6	55466	83640.3	84816	104494	67356.9	93568.3	54772.3	39786.2	85788.2	25917	28478.8	180240	123487	48127.4	37254.3
LPC 14:0_1	75104	88995.9	118326	98793.6	77353.1	91925.2	136789	99856.4	103992	102467	81986.6	72301.3	77624.6	82501.7	97014.7	95889	69402.4	78151.2
LPC 14:0/0:0	165905	155664	181254	214947	347605	309913	320812	252430	312978	234398	151643	324558	122978	126782	524397	452209	192668	145154
LPC 14:0/0:0_1	393142	360733	326079	349086	318645	297415	354823	326931	315436	388682	320194	257207	367205	357987	270649	300941	278130	318130
LPC 14:1	2801.74	8396.49	9127.63	7728.73	12094.9	5632.06	5317.58	11196.3	11043	3454.96	10417.3	8407.43	1528.64	0	18974.6	16722.3	8660.96	8586.73
LPC 14:1/0:0	12732.1	33436.6	35645.8	33286	52357.5	36094.5	69917.3	55293.6	48212.7	38602.7	24409.6	37158.1	14642.5	27364.3	63542.6	83272.7	41188.9	37840.1
LPC 15:0	3887.72	4237.4	7039.72	12656.7	23387	18587.6	31038.3	22963.8	26637.9	5275.35	3814.59	8559.31	3880.88	4464.04	37468.9	52853.4	14336.7	18887.5
LPC 15:0_1	3887.72	3957.26	7382.43	12656.7	22459.6	18587.6	31038.3	22963.8	26637.9	5275.35	3814.59	8559.31	4021.92	4464.04	37468.9	52853.4	13118.1	19315.7
LPC 15:0/0:0	44025.3	45513.3	57776.6	89902.6	104075	90163	102380	100402	91130.6	52079	26590.7	55868.3	59476.9	73071.4	114349	133918	112609	133641
LPC 16:0	189657	175456	309049	284636	550958	528058	540824	390640	456797	354642	196748	578900	132994	133414	1.06522e+06	592743	197941	121685
LPC 16:0_1	484220	626216	780639	668858	498027	590617	739785	651907	510579	662173	505733	480726	472290	492601	543804	543306	425718	502311
LPC 16:0/0:0	1.44004e+06	1.19235e+06	1.65308e+06	1.65706e+06	3.12785e+06	2.69324e+06	2.38884e+06	2.07593e+06	2.44839e+06	2.28541e+06	1.19765e+06	3.44123e+06	941295	934479	4.69057e+06	3.06902e+06	1.18693e+06	701882
LPC 16:0/0:0_1	2.88135e+06	3.24275e+06	3.01794e+06	3.01628e+06	2.11993e+06	2.24139e+06	2.42182e+06	2.6976e+06	2.06135e+06	3.30982e+06	2.40701e+06	2.13485e+06	2.86468e+06	2.91245e+06	1.87377e+06	2.32658e+06	2.29839e+06	2.38907e+06
LPC 16:1	388694	436676	547740	481419	464917	465251	631848	442088	463671	514039	404382	423266	392593	420006	634663	552272	348629	444174
LPC 16:1_1	396277	403781	628207	586218	814983	848775	1.1436e+06	704375	788504	623027	431348	920409	241722	314602	1.54171e+06	1.41612e+06	483303	371689
LPC 16:1/0:0	2.37195e+06	2.38289e+06	2.70942e+06	2.94612e+06	3.77236e+06	3.61189e+06	3.99755e+06	3.12893e+06	3.41199e+06	3.39563e+06	2.30462e+06	4.54745e+06	1.5852e+06	1.94509e+06	5.49456e+06	5.60103e+06	2.76889e+06	2.031e+06
LPC 16:1/0:0_1	2.11207e+06	2.43446e+06	2.31066e+06	2.32731e+06	2.10285e+06	2.02266e+06	2.40251e+06	2.3639e+06	2.04346e+06	2.37339e+06	1.85342e+06	1.95212e+06	2.44171e+06	2.42913e+06	2.02977e+06	2.40091e+06	2.17315e+06	2.00247e+06
LPC 17:0	46678.8	47051.1	52509.8	88850.8	61018	76709.7	106135	89030.1	80120.8	52387.7	41193	32170.1	56363.5	49782.3	80585.9	119677	88382.8	111733
LPC 17:0_1	29296.8	23373.8	33762.2	58191.3	88254.2	83475.7	114267	81584.5	96979.1	36842.3	27071	57947.1	20356.5	22045.2	176674	158266	58737.1	45511.9
LPC 17:0/0:0	80925.5	50497.7	89240	189819	322295	249908	272127	230576	300939	123068	75113.5	216702	61470.6	93218.5	424324	399346	260158	136268
LPC 17:0/0:0_1	50037.4	58694.2	78245.6	135447	70649.2	147553	80363	89977.7	143061	118723	141451	162598	59586.1	80685.8	208141	216463	130200	152710
LPC 17:1	16189.4	15479.6	28526.3	37060.2	57667	47986.8	70115.6	50620.7	49480.2	25660.8	21412.2	40592.3	15282.8	14516.9	95156.5	88772.5	30952.6	27546.7
LPC 17:1_1	16189.4	16590.6	28547.5	37260.3	57664.8	47986.8	70341.9	50607.6	49432.1	25660.8	21189.7	39908.6	15282.8	14503.7	95156.5	88828.4	30156.3	27546.7
LPC 17:1/0:0	81235.6	83867.2	98524.5	139685	198018	168201	209721	198199	165668	103738	84144.7	181949	60179.1	73387.8	292834	315597	139441	116665
LPC 17:1/0:0_1	81628.8	82991.7	94361.9	118523	116764	97801.4	126844	154495	100289	84730.9	80042.1	89361.8	83179.7	99838.9	103627	146084	106121	136752
LPC 18:0	17860.8	14656.7	19270.3	19648.3	31255.1	34495.2	45179.8	28496.2	37093.4	20893	11905.1	39454.8	10938.6	14816.8	57167.6	38129.1	13530.5	6343.22
LPC 18:0/0:0	2.10789e+06	2.71288e+06	2.73773e+06	2.73443e+06	1.92687e+06	2.42936e+06	2.28998e+06	2.53717e+06	2.13676e+06	2.75354e+06	1.71515e+06	1.91334e+06	2.56535e+06	2.08429e+06	1.87997e+06	2.88032e+06	1.7586e+06	2.16797e+06
LPC 18:0/0:0_1	85683.9	47444.4	74988.7	99787.8	187939	147019	159954	129724	175743	126221	48384.1	180581	74849.3	68266.5	293060	175352	82871.5	61685.7
LPC 18:1	592770	578362	852532	863827	1.31286e+06	1.20957e+06	1.6173e+06	1.17705e+06	1.16396e+06	919927	558655	1.40064e+06	403701	472217	2.34358e+06	2.14841e+06	771223	619750
LPC 18:1/0:0	2.87896e+06	2.5528e+06	2.93406e+06	3.4614e+06	4.76909e+06	4.38188e+06	4.59802e+06	4.04291e+06	4.03952e+06	3.79894e+06	2.29382e+06	5.55837e+06	1.9372e+06	2.31157e+06	6.77754e+06	6.79079e+06	3.37649e+06	2.47776e+06
LPC 18:1/0:0_1	2.77959e+06	3.34804e+06	3.24476e+06	3.27788e+06	2.50921e+06	2.66905e+06	2.87224e+06	3.12118e+06	2.43631e+06	3.39956e+06	2.47028e+06	2.50257e+06	3.46738e+06	3.36856e+06	2.56619e+06	3.23313e+06	2.9319e+06	3.02892e+06
LPC 18:2	594026	515184	943805	788967	1.36191e+06	1.34241e+06	1.38916e+06	913955	1.03423e+06	940432	625210	1.53615e+06	362966	388518	2.54876e+06	1.59132e+06	542842	384073
LPC 18:2/0:0	2.68461e+06	2.20957e+06	3.07998e+06	2.88362e+06	4.65147e+06	4.18853e+06	3.62037e+06	3.02806e+06	3.2836e+06	4.04984e+06	2.46381e+06	5.47258e+06	1.66406e+06	1.86316e+06	6.4389e+06	4.69046e+06	2.45426e+06	1.44971e+06
LPC 18:2/0:0_1	2.80438e+06	3.07453e+06	3.1373e+06	2.81274e+06	2.51255e+06	2.52661e+06	2.55131e+06	2.41007e+06	2.03409e+06	3.35929e+06	2.49596e+06	2.52352e+06	2.9771e+06	2.84107e+06	2.48462e+06	2.31947e+06	2.15787e+06	2.35642e+06
LPC 18:3/0:0	724547	637774	900332	853760	1.1707e+06	1.20748e+06	1.09866e+06	894670	1.21633e+06	1.04273e+06	574657	1.34327e+06	608309	530540	1.68704e+06	1.21306e+06	655130	429824
LPC 19:0	17033.5	23126.6	24125.7	19950.2	20004.5	19658.7	26841.4	21315.8	21668.6	19485.7	13629.1	18073.3	22205.5	22767.4	28831.5	30877.5	26996.3	27686.8
LPC 20:0/0:0	12114.4	12969.5	19972.6	21255	7927.18	11258.8	18400	18553.9	14533.3	15732.4	11020.5	7090.41	16119.2	10889.6	14080.7	20954.7	16280.8	18281.5
LPC 20:1	2093.16	933.1	2123.2	487.817	2522.4	5180.76	8568.98	5988.83	4870.84	4071.7	8833.62	8771.91	2956.95	881.278	9239.67	6342.5	5376.3	1935.48
LPC 20:1_1	0	1454.33	2657.23	773.639	2475.78	2149.56	1782.24	0	0	0	1622.23	1634.12	0	2951.89	2172.34	1269.87	1744.71	0
LPE 14:0	658602	751909	804345	802027	648238	666428	762906	736197	693996	760715	670286	519059	771837	737196	616169	665140	712423	733596
LPE 14:1	32939.4	37804	42598.9	43076.4	60294.7	47375.5	73014.8	52741.5	66407.9	28592.4	24150.4	42261.2	25688.2	26039.9	65352.1	68298.7	43651.7	34053.8
LPE 15:0	61074.6	60652.1	72466.5	133207	137289	117942	119448	127703	106898	57849.8	58425.3	60945.9	83579.3	102974	87863.6	173638	152883	125291
LPE 16:0	1.26244e+07	1.43257e+07	1.52957e+07	1.31894e+07	7.8255e+06	9.56288e+06	9.63248e+06	1.05748e+07	8.53456e+06	1.35381e+07	1.09249e+07	7.94455e+06	1.27306e+07	1.2652e+07	6.93677e+06	9.16253e+06	1.03631e+07	1.07604e+07
LPE 16:0_1	244510	280741	323458	301325	189871	244146	262228	306675	216868	303158	242034	193745	266735	260098	166828	219995	205428	211722
LPE 16:1	6.56156e+06	6.36803e+06	9.3013e+06	8.16654e+06	1.14793e+07	1.14007e+07	1.35792e+07	9.79733e+06	1.15333e+07	8.38012e+06	5.29142e+06	1.26976e+07	3.23222e+06	4.42473e+06	1.66579e+07	1.84103e+07	7.05808e+06	5.2821e+06
LPE 16:1_1	4.14556e+06	5.04539e+06	5.74757e+06	5.64582e+06	4.84577e+06	5.28265e+06	6.16358e+06	5.8067e+06	4.92227e+06	5.77918e+06	4.06428e+06	4.47191e+06	4.5591e+06	4.37372e+06	4.9772e+06	5.88972e+06	4.8075e+06	4.7684e+06
LPE 17:0	511819	511304	545181	852730	665999	694569	732217	834107	651744	497115	401809	398906	644027	713661	621163	1.0059e+06	1.0659e+06	1.10511e+06
LPE 17:0_1	200578	231676	241370	332589	216307	282999	277402	339964	258908	233315	183239	176655	297433	284335	193343	375769	276291	397920
LPE 17:0_2	91334.1	73064.3	94601.5	166044	277218	214149	251674	211027	238236	109422	59055.3	198018	76168.7	88696.6	373886	403008	215607	158452
LPE 17:1	181860	171429	246845	303534	469842	428924	533194	428335	428629	251017	168254	392852	134773	164231	644502	768118	348345	281886
LPE 17:1_1	161786	202159	247766	251295	253275	248011	286110	336862	303576	219914	165779	169609	237907	249771	267817	292719	286699	340785
LPE 18:0	1.70042e+07	2.0449e+07	2.29189e+07	1.9243e+07	1.40624e+07	1.85489e+07	1.64865e+07	1.80461e+07	1.53849e+07	2.05957e+07	1.33869e+07	1.39068e+07	2.23632e+07	1.66881e+07	1.31114e+07	2.22797e+07	1.35828e+07	1.95671e+07
LPE 18:0_1	1560.33	4106.06	1098.16	4133.63	3006.28	2641.61	3675.01	4698.94	1466.23	1595.95	3286.25	5835.48	3462.31	1437.2	3537.53	4441.65	1319.41	0
LPE 18:1	1.72273e+07	1.90984e+07	2.29591e+07	2.0704e+07	1.47815e+07	1.75026e+07	1.78084e+07	1.89372e+07	1.48804e+07	2.23776e+07	1.54165e+07	1.4263e+07	1.84557e+07	1.76676e+07	1.47051e+07	1.95226e+07	1.69502e+07	1.87332e+07
LPE 18:1_1	1.30518e+07	1.09246e+07	1.55334e+07	1.48043e+07	2.11522e+07	2.03001e+07	2.12441e+07	1.50913e+07	1.68553e+07	1.66238e+07	9.54718e+06	2.53384e+07	7.24985e+06	8.83207e+06	2.83727e+07	2.95128e+07	1.46599e+07	9.79033e+06
LPE 18:1_2	59162.5	77801.3	104802	72813.1	72095.9	109502	93197.3	96233.5	85521	105551	70313.1	106099	60246.4	52259.2	120188	129369	31644.8	65701.1
LPE 18:1_3	48301.7	62082.7	79960.1	52034.8	74391.2	92475	79597.8	78033.5	80021.3	77129.5	41596.2	156986	33941.9	27396.7	94041.4	106972	22519.3	52251.4
LPE 18:2	1.1459e+07	8.3176e+06	1.50239e+07	1.29414e+07	1.83254e+07	2.19585e+07	1.96954e+07	1.20467e+07	1.71594e+07	1.78901e+07	9.33274e+06	2.8692e+07	2.63089e+06	6.23851e+06	3.48298e+07	2.62349e+07	1.03061e+07	5.49218e+06
LPE 18:2_1	1.33931e+07	1.44213e+07	1.88226e+07	1.33505e+07	1.17905e+07	1.38246e+07	1.2414e+07	7.42865e+06	1.07239e+07	1.71114e+07	1.20615e+07	1.15698e+07	1.26851e+07	1.15755e+07	1.09193e+07	1.27227e+07	9.53709e+06	1.00795e+07
LPE 18:3	2.83715e+06	1.71497e+06	3.63378e+06	3.57416e+06	1.05967e+07	8.58312e+06	6.79023e+06	4.77096e+06	9.02316e+06	5.00965e+06	1.91103e+06	9.81121e+06	1.83584e+06	1.31914e+06	1.39827e+07	8.40112e+06	3.16266e+06	1.29782e+06
LPE 18:3_1	49050.5	34470.3	68621.6	72871.7	174488	134494	126153	99236.7	143112	87032.8	40361.7	158146	29236.3	27330.2	216378	131539	54662.9	22365.8
LPE 19:0	43510.9	73567.5	79862.9	88269.5	62952.1	72603.5	70913.9	70718.7	63723.2	61575.1	52727.3	48223.9	42368.9	94905.1	60304.4	68771.8	73379.8	106323
LPE 19:1	47804.9	62666.2	68648.6	36914.4	44294.1	71796.9	102170	79864.9	96670.1	45487.8	57329.3	43618	0	2246.43	141794	159676	58996.3	0
LPE 19:1_1	47602.3	38163.3	49055.5	40282.6	11130	60298.2	87688.5	87500.9	56303.9	21288.7	63508.2	37105.4	114895	35567.2	66833.1	94997.3	77719.3	194536
LPE 20:0	84999.1	83636.3	87346.6	105255	128422	127671	129489	94777.8	120644	99498.1	48795.5	125749	82207.8	84277.3	169938	182516	72669.3	92859.6
LPE 20:1	1.00114e+06	1.25347e+06	1.2744e+06	1.07019e+06	803580	1.04368e+06	952443	936489	889179	1.17416e+06	948283	835553	1.18073e+06	946377	875609	1.14078e+06	562841	1.17632e+06
LPE 22:0	45333.1	38574.6	46531.9	37989.3	36267.9	37317.9	42144.4	33606	37601	33761.2	36471.3	30308.5	45235.3	23497.9	33203.5	46023.5	20865.2	41700.3
LPG 16:0	51638.4	52584.2	89139.2	70590.5	109980	132606	91643.4	52283.1	60859.1	106422	83028.8	121196	29972.9	48219.1	139953	124381	34103.3	33917.5
LPG 16:0_1	224962	236823	284892	242021	219179	257458	226171	233536	208175	364561	247366	205042	123647	208954	235815	269181	187842	171841
LPG 16:1	67879	65143.7	116764	127134	273276	245602	238508	167930	242774	186622	95572.8	302512	45350.4	50519.1	404905	378025	75977.7	63726
LPG 18:1	230014	259380	332327	283499	283940	342515	314525	277029	274534	362066	270601	304679	201791	217616	344976	430838	173884	142686
LPG 18:1_1	45203.1	46457.5	69151.7	66734.3	109341	122980	110185	74063.4	91335.2	109346	47746.2	113890	10000.6	41545.1	149839	193433	48753.8	46356.8
LPG 18:2	364634	318690	661994	576418	1.00703e+06	1.06935e+06	858845	488144	692322	907894	535760	1.29098e+06	224728	247804	1.32526e+06	1.33507e+06	271930	243623
LPG 18:2_1	194116	208270	275247	233137	169315	221896	230836	167067	119922	203601	166071	207783	108709	173477	201826	197114	110960	90290.1
LPG 18:3	31605.4	27697.7	42110.3	41980.1	78195.2	75940.6	50457.2	34190.4	40933	55947.5	36216.1	86633.2	30524.3	31371.2	73383.2	49143.5	28902.6	21659.6
LPI 16:0	51773.9	36214.3	92370.1	1305.39	17862.5	86471.6	58129.6	70480	69351.9	10699	77107.8	74353.2	25087	17784.7	65041.4	56373.1	7222.33	1447.27
LPI 16:1	215229	178721	372909	200526	378855	495127	543686	435940	533844	250570	274801	563080	72146.5	108855	617455	494000	90977.6	92838.4
LPI 18:1	250047	169067	371867	173978	521441	562688	562239	475418	524328	259134	267655	629219	27303.2	65038.4	711449	767815	115297	103705
LPI 18:1_1	199018	117312	314831	85321.5	260420	274152	224645	279524	196846	102454	216498	187359	134584	26240.4	233162	164139	33766.2	90049.9
LPI 18:2	731058	422782	1.10668e+06	452345	1.67988e+06	1.31749e+06	1.17633e+06	1.0595e+06	1.23949e+06	648404	849565	2.03892e+06	195235	248552	1.88626e+06	1.31773e+06	220383	147146
LPI 18:3	174530	90507.4	249268	115672	473127	373709	313206	246373	372545	192590	167897	472003	57320.7	67076.4	497101	266655	71627.6	47075.1
LPS 18:1	8021.51	20387.6	646975	44704.5	800326	143838	657274	750712	749394	332367	51434.3	816626	193145	9166.94	459533	574985	23925.8	43358
LPS 18:2	341224	212320	12509.4	295537	529432	637845	628455	630257	611835	186709	317582	758025	30522.7	36538.9	938352	516498	23213.2	13940.7
LPS 18:3	135163	4049.72	193598	78261.9	364229	104752	81091	208066	225068	146397	38775.8	212390	22516	0	420937	213857	7662.77	2255.79
MG 34:4	1978.28	3013.71	1169.01	3710.42	1696.86	3646.77	1674.56	1009.52	1971.59	2005.17	2542.62	3079.13	1138.36	3857.38	6588.9	3573.72	7095.33	7958.26
MG 36:3	26853.9	40381.3	44637.5	35026.8	30711.1	32462.6	14761.6	15367.9	16323.4	27544.6	48328.6	44262.5	14245	16055.5	35123.6	12159.2	20759.5	4277.24
NAE 12:0	73313.8	100908	82941.2	70162.8	83166.2	64794.2	58937.7	69326.9	62375.5	72696.5	72352.2	71972.5	103699	72381.5	66956.2	62320.6	72683.1	71752.7
NAE 16:0	0	3312.19	8319.14	5503.33	9702.25	5730.85	9180.43	8911.15	2387.53	4578.39	4205.33	4566.96	1247.42	0	4076.04	12500.4	0	6910.32
NAE 16:3	0	7825.44	4849.95	4047.54	2224	6425.92	5004.78	5664.18	4097.36	4411.8	4087.3	2093.12	1644.01	4794.21	5188.31	2810.75	2219.18	4155.23
NAE 18:0	0	0	0	0	0	0	0	1075.9	1234.54	0	0	595.76	1284.58	0	0	0	0	0
NAE 18:3	3778.23	4108.64	4186.05	3423.21	8992.72	1394.16	2815.17	3547.01	4930.8	2572.21	3141.27	3608.92	8202.51	6145.25	4735.09	3355.54	5132.58	4612.23
NAE 18:4	1050.45	1767.61	1841.35	2627.22	1695.54	1173.45	0	0	0	2976.25	1030.94	0	1745.53	3420.26	4293.52	885.064	2295.59	2923.37
NAE 18:5	817.708	3981.1	2994.48	3141.9	2407.14	2449.69	1052.89	2453.74	2049.21	1503.95	1522.44	1684.47	2094.8	3945.15	2736	2266.13	1678.36	3081.71
NAE 19:0	4638.48	3270.98	2728.13	0	6722.66	1976.08	0	6611.07	2616.61	3004.61	2385.98	3596.73	15393.9	4205.79	0	8708.13	8419.61	6320.71
NAE 19:1	6640.22	1226.62	4110.06	0	9906.98	2291.78	3166.55	1161.16	0	4239.72	5594.27	2539.48	2176.09	5776.04	2681.88	4675.62	7353.36	6598.07
NAE 20:1	1412.7	10340	5462.38	6906.44	8892.15	0	10416.2	14891.8	25732.6	8237.75	9505.24	26283.8	12891.7	2709.95	24296.4	1553.61	16895.9	24741
NAE 20:1_1	7758.71	2975.49	11849.9	7145.27	36761.4	5239.27	0	11229.8	31276.9	3532.08	17236.9	11565.5	3808.11	19857.5	20815	6064.9	10767.5	15167.1
NAE 20:2	1785.21	2138.44	1594.91	6011.88	28210.3	1505.71	2800.03	3341.35	17262.6	7879.18	8529.82	3236.89	6788.62	32766.3	7559.06	7679.88	9084.96	12573.1
NAE 21:0	4788.96	5658.79	6037.27	5713.58	4200.33	9813.25	4508.41	4478.27	4043.81	6298.57	11466.5	8157.9	1394.75	3100.41	4892.4	3010.86	8982.53	5415.57
NAE 21:1	3712.7	4007.21	4084.8	1782.66	0	1967.6	5505.05	977.329	0	6078.09	4690.47	5891.64	14984.9	0	0	5430.34	1217.4	10401.6
NAE 21:4	775.038	4193.44	9695.94	7912.73	41812.8	752.024	1445.55	11863.1	53088	5760.67	20904.7	17563.3	4228.88	17883.1	26242	1698.48	20510.5	40531.5
NAE 21:4_1	0	4224.84	9569.1	9005.34	44801.3	6964.35	1445.55	15260.7	48578.8	6376.16	22898.9	14000.8	9654.43	18872.7	30253.8	8058.64	19721.6	37889
NAE 22:4	1392.13	1064.72	0	2007.27	9443.11	4296	1586.33	7480.85	648.094	1004.53	6985.48	3123.36	3324.48	2842.41	1856.13	3305.34	2159.42	2456.9
NAE 22:4_1	4106.3	2275.25	7121.25	6018.25	17275.6	1808.55	0	7573.06	17361.2	3234.63	9085.63	15881.7	2470.9	21150.5	11699.3	11010.8	12881.2	7183.02
NAE 22:4_2	5233.06	2445.54	3173.13	848.236	3008.12	1334.31	780.373	1764.21	1241.28	573.508	760.412	1518.29	2127.86	1738.05	0	0	1024.09	1737.33
NAE 22:5	933.829	1401.44	2767.44	1209.47	5038.06	1665.72	0	2145.69	6503.49	3398.14	2443.75	2144.56	6153.46	5693.52	3490.83	6457.37	1058.51	772.876
NAE 25:1	56424.3	95333.9	72106.6	60964.8	81503.1	56333.1	73000.4	73699.6	117301	174287	89437.3	82693.5	107513	85784.6	67573.6	58456.4	75162.9	103256
NAE 26:3	1986.16	1744.77	718.56	2861.95	6173.33	5271.5	3012.02	5152.96	2563.26	654.764	2412.91	2572.63	6034.17	3513.45	1951.44	1809.2	6830.59	5394.05
NAE 27:1	55757.3	65208.5	55499.6	53562.8	72645.5	61735.5	43074.1	48490.3	42022.3	49537.7	58278.6	54752.6	63518.9	68784.4	52054	46948.5	68921.1	64462.6
NAE 9:0	97343.7	76555.8	77825.9	73382.3	86445.9	69963.8	69146.2	76505.6	65794.3	68599.7	68550.2	71614.9	93510.5	80781.9	66832.1	72948.8	75387.8	57372.6
NAGly 30:1;O2|NAGly 16:0;O(FA 14:0)	41336.5	34662.8	2172.25	11294.9	40008.9	31549.8	28699.8	10106.7	28250.4	17051.8	23984.8	15106.8	31591.4	8177.67	16697.3	6788.88	12935.5	4121.71
Palmitoleoyl ethanolamide	4416.79	2794.17	5490.04	4702.35	7255.5	3332.35	4935.91	8347.93	3877.49	9072.89	4997.72	3369.78	14406.5	2712.3	2003.68	5306.59	2003.88	3489.78
PC 12:0_14:0	103645	125968	116521	164542	130890	154474	153645	160804	192662	149677	174272	112986	127502	111017	191116	153928	109949	204094
PC 12:0_16:1	241233	303615	241197	393814	289880	316756	499388	490455	545085	313609	456503	285813	254877	254624	536038	492786	336224	421175
PC 14:0_16:0	4.38844e+06	4.44143e+06	4.07815e+06	4.06914e+06	3.55506e+06	3.65527e+06	3.31477e+06	3.30377e+06	3.4565e+06	4.79995e+06	4.07687e+06	3.83361e+06	4.24915e+06	4.34991e+06	3.94292e+06	4.02365e+06	3.77992e+06	4.18031e+06
PC 14:0_16:1	2.94172e+06	3.48286e+06	3.14833e+06	3.73798e+06	3.12779e+06	3.28509e+06	3.52582e+06	3.50774e+06	3.89399e+06	4.26774e+06	3.64871e+06	2.9823e+06	3.29014e+06	3.39584e+06	4.02324e+06	3.78602e+06	3.66468e+06	3.77479e+06
PC 14:0_18:3	931105	1.03628e+06	882984	1.03546e+06	761106	963118	770623	603281	1.00058e+06	1.2788e+06	1.00449e+06	797781	1.09402e+06	894621	829641	960657	762824	980297
PC 14:1_16:1	121764	111624	101939	93186.1	92043.7	91143.3	71200.4	137352	112181	122011	104596	89378.7	106714	91996.5	117989	111208	118087	140463
PC 15:0_16:0	423878	393133	332515	602308	586487	523095	335329	596195	806211	489509	488844	315825	759648	692518	594981	486720	1.26267e+06	1.2403e+06
PC 15:0_16:1	654386	654247	606992	974811	1.22383e+06	982497	1.06956e+06	1.0952e+06	1.16059e+06	726585	580813	664739	861771	933001	1.14018e+06	1.67339e+06	1.3862e+06	1.99904e+06
PC 16:0_16:0	9.09299e+06	9.80077e+06	8.69024e+06	7.60326e+06	6.60515e+06	7.18747e+06	5.89382e+06	5.73051e+06	6.1682e+06	1.04665e+07	9.11337e+06	8.46747e+06	8.21885e+06	8.05109e+06	7.08774e+06	7.09537e+06	6.5872e+06	7.21792e+06
PC 16:0_16:1	1.90666e+07	2.08855e+07	1.90643e+07	1.99931e+07	1.61244e+07	1.75477e+07	1.62938e+07	1.70325e+07	1.67066e+07	2.3336e+07	1.95913e+07	1.71972e+07	1.92054e+07	1.93568e+07	1.85751e+07	1.98663e+07	1.84348e+07	1.97411e+07
PC 16:0_17:0	800628	993977	1.07867e+06	1.2236e+06	950576	1.24475e+06	1.40014e+06	1.38647e+06	1.35511e+06	864426	821999	841481	1.29083e+06	1.1599e+06	498954	1.30842e+06	1.57946e+06	1.74513e+06
PC 16:0_18:0	4.77732e+06	4.94228e+06	4.47841e+06	4.29391e+06	3.89935e+06	4.31572e+06	3.55232e+06	3.21127e+06	3.92203e+06	5.18538e+06	4.87334e+06	4.4458e+06	4.74418e+06	4.56747e+06	4.16227e+06	4.23138e+06	3.75805e+06	4.39622e+06
PC 16:0_18:1	2.96559e+07	3.20608e+07	2.88759e+07	2.91681e+07	2.49117e+07	2.58677e+07	2.49378e+07	2.60253e+07	2.54564e+07	3.34626e+07	2.85951e+07	2.67209e+07	2.91004e+07	2.94016e+07	2.7115e+07	3.12962e+07	2.72794e+07	2.97648e+07
PC 16:0_18:2	3.63454e+07	3.92515e+07	3.51367e+07	3.29954e+07	2.7312e+07	2.93004e+07	2.62655e+07	2.67893e+07	2.62601e+07	4.32686e+07	3.57671e+07	3.18198e+07	3.37982e+07	3.53218e+07	3.05885e+07	3.25576e+07	3.03028e+07	3.25742e+07
PC 16:0_20:0	208815	238736	181794	188274	169975	183544	161444	152911	174288	199900	191325	158405	218543	211262	186844	181617	202011	195580
PC 16:1_16:1	1.30844e+07	1.48057e+07	1.34546e+07	1.39395e+07	1.11735e+07	1.25209e+07	1.20121e+07	1.21068e+07	1.26235e+07	1.82824e+07	1.59691e+07	1.23661e+07	1.36865e+07	1.35842e+07	1.38991e+07	1.37594e+07	1.14759e+07	1.3693e+07
PC 16:1_17:1	981769	1.12588e+06	666066	1.34552e+06	1.37526e+06	1.26321e+06	933066	1.38336e+06	1.28229e+06	1.10548e+06	1.10171e+06	1.03087e+06	1.19205e+06	1.31754e+06	1.33439e+06	1.73377e+06	1.60643e+06	2.02726e+06
PC 16:1_18:2	1.35757e+07	1.48269e+07	1.35763e+07	1.28549e+07	1.02934e+07	1.13572e+07	1.03595e+07	1.00107e+07	9.8866e+06	1.90656e+07	1.33381e+07	1.08767e+07	1.46388e+07	1.48781e+07	1.17556e+07	1.24013e+07	1.10243e+07	1.36863e+07
PC 16:1_18:3	3.3355e+06	3.7297e+06	3.51926e+06	3.75788e+06	3.01379e+06	3.68059e+06	2.94086e+06	2.59131e+06	3.56007e+06	4.18207e+06	3.4807e+06	2.95171e+06	3.71283e+06	3.49486e+06	2.97633e+06	3.55103e+06	2.80761e+06	4.10021e+06
PC 17:0_16:1	1.90597e+06	1.55651e+06	1.80881e+06	3.03527e+06	2.62693e+06	2.4593e+06	1.88092e+06	2.67094e+06	2.47298e+06	2.37058e+06	1.73693e+06	1.67596e+06	1.87896e+06	2.62833e+06	2.69804e+06	3.57334e+06	4.41569e+06	4.28486e+06
PC 17:0_17:0	185531	573893	561000	719162	696218	272143	217231	604748	442017	536790	460810	140189	630668	295468	584829	267788	535681	858250
PC 17:0_18:0	538750	364601	460511	416749	429123	427511	427437	432840	455601	356534	190807	396716	465100	445014	406711	777924	632401	554240
PC 17:0_18:1	1.45212e+06	1.54072e+06	1.33786e+06	2.11993e+06	1.00411e+06	1.66491e+06	1.87417e+06	1.89734e+06	1.98224e+06	1.71704e+06	1.31583e+06	1.40019e+06	1.71961e+06	1.92254e+06	934987	2.49727e+06	2.58201e+06	3.13474e+06
PC 17:0_18:2	3.13627e+06	3.28878e+06	1.14778e+06	3.50566e+06	3.51695e+06	3.23286e+06	3.24618e+06	1.87423e+06	1.93565e+06	1.47259e+06	2.45179e+06	2.57748e+06	1.62751e+06	3.8278e+06	3.11892e+06	4.15485e+06	4.76497e+06	5.02354e+06
PC 17:0_18:3	781108	621632	785133	964347	845481	782653	721782	873880	941613	887145	784013	704865	839686	978593	960212	1.08865e+06	1.22084e+06	1.33689e+06
PC 17:1_18:3	130787	125305	153174	2089.64	26611.1	149176	151554	114053	195108	4728.35	151223	119235	164472	114424	149137	225447	181279	238346
PC 18:0_18:1	6.25996e+06	6.89169e+06	6.64726e+06	7.49036e+06	6.04448e+06	6.55328e+06	6.48492e+06	6.55659e+06	7.28111e+06	7.11057e+06	6.50282e+06	5.79842e+06	6.89632e+06	6.51363e+06	6.73699e+06	8.30852e+06	6.71845e+06	8.44947e+06
PC 18:0_18:2	2.26163e+07	2.41471e+07	2.25732e+07	2.33371e+07	1.98352e+07	2.0881e+07	1.96289e+07	1.97995e+07	1.99241e+07	2.50832e+07	2.20292e+07	2.02814e+07	2.26265e+07	2.27947e+07	2.11946e+07	2.41208e+07	2.19177e+07	2.4579e+07
PC 18:0_18:3	4.54452e+06	4.47637e+06	4.95032e+06	5.04183e+06	4.32601e+06	4.28967e+06	3.70787e+06	2.94685e+06	4.38384e+06	4.19609e+06	4.70733e+06	4.10862e+06	4.11827e+06	4.55389e+06	3.47809e+06	3.85369e+06	5.14926e+06	4.60679e+06
PC 18:1_18:2	1.78005e+07	1.87379e+07	1.70075e+07	1.67731e+07	1.42475e+07	1.46818e+07	1.36303e+07	1.3639e+07	1.3248e+07	2.08399e+07	1.59237e+07	1.49403e+07	1.76805e+07	1.83162e+07	1.52492e+07	1.70327e+07	1.64158e+07	1.7903e+07
PC 18:2_18:2	2.35496e+07	2.50336e+07	2.20276e+07	2.05057e+07	1.84508e+07	1.88765e+07	1.69421e+07	1.54925e+07	1.75736e+07	2.74457e+07	2.18262e+07	2.04298e+07	2.34825e+07	2.21209e+07	1.80579e+07	1.96806e+07	1.73106e+07	2.12826e+07
PC 18:2_18:3	4.76196e+06	5.35837e+06	4.82314e+06	4.80594e+06	3.73668e+06	4.14453e+06	3.43593e+06	2.85912e+06	3.88392e+06	5.84786e+06	4.84924e+06	4.10866e+06	4.51744e+06	4.41002e+06	3.57968e+06	4.14633e+06	3.95233e+06	4.79687e+06
PC 18:3_18:3	810234	902144	936471	960944	714538	908902	681627	484022	927942	996007	992485	757201	749732	715691	633433	771849	649979	931865
PC 19:0_18:1	553009	544089	305531	631710	526762	555322	621858	660644	611241	530069	362920	408246	288241	601498	661939	789509	820792	692875
PC 19:1_18:3	72838.4	43324.5	53512.5	49790.6	27848.5	57333.4	53480.2	47068.7	31977.6	61077.9	60006.2	60975.6	46033.8	53391.9	23195.6	49182.7	26534.9	31420.5
PC 20:0_18:1	211789	269503	246602	319948	266503	264008	319010	262472	298461	319696	226032	246342	312170	297017	247902	276651	385473	347692
PC 20:0_18:2	225684	192463	150373	244359	197042	185786	203223	164925	191220	227849	206143	169341	265261	236433	208926	227387	156504	207414
PC 26:0|PC 12:0_14:0	29135.1	40555.3	39813.3	40233.4	47351.6	45826.3	45776.3	59413.2	55552.8	34736.9	34004.8	28961.4	37307.6	35376.3	49064.5	55639	51689.9	46380.2
PC 27:0	7068.53	3702.18	4480.43	16047.2	12479.6	8928.17	15525.1	14871.1	14352	2296.91	3601.54	4584.39	6285.2	10672.9	12605.2	16591.5	19229.7	16905.1
PC 28:0	609601	733526	621808	569392	564129	599554	634848	631425	590576	853376	664994	549820	631717	628327	728674	697010	620969	697798
PC 28:0|PC 14:0_14:0	187974	224006	240361	263632	283612	267266	294372	284772	333774	245544	216438	181616	266377	256310	351069	315116	281788	288801
PC 28:1	70791.1	79865.6	79536.4	122569	132265	121936	138202	148221	157631	85450.1	91208.9	70043.5	89430.1	82669.9	143534	139302	153248	114655
PC 28:2	6165.12	8983.75	8887.13	8220.31	8534.87	2307.42	11698.7	18561.6	9696	8545.3	7018.84	3948.6	2005.9	10487.8	9854.9	24834	14079.5	9764.64
PC 29:0	37164.7	54957.7	42744.3	109863	125538	81718.2	134053	136544	126254	47615.3	45454.4	38116.9	48981.6	45409	125827	184025	214630	200647
PC 29:1	4431.65	5255.6	4754.55	23616	19663.4	18497.2	21895.4	26305.9	15159.2	3911.84	7238.02	5763.16	3440.83	5125.68	19368.3	28557.1	19361	34541.2
PC 30:0|PC 14:0_16:0	1.45091e+06	1.67467e+06	1.60834e+06	1.76392e+06	1.86845e+06	1.73768e+06	1.68402e+06	1.69792e+06	1.77301e+06	1.57346e+06	1.33548e+06	1.36992e+06	2.00122e+06	1.9561e+06	1.73603e+06	2.33671e+06	2.10891e+06	1.95716e+06
PC 30:1	1.34827e+06	1.64572e+06	1.70322e+06	2.00315e+06	2.05497e+06	1.96687e+06	2.2657e+06	2.25589e+06	2.5868e+06	1.76229e+06	1.7858e+06	1.34869e+06	1.84922e+06	1.79523e+06	2.4551e+06	2.49634e+06	2.22643e+06	1.88745e+06
PC 30:2	141286	166621	151050	158090	178511	149859	204548	205680	190618	150506	157838	134859	148865	152427	176552	220691	198057	181603
PC 30:2_1	199674	247765	228768	245864	211710	224324	328274	329486	307324	280584	255467	207118	188903	181612	299152	320508	182950	295317
PC 30:3	8575.2	11818.5	14253	18706.3	18369.2	23472	21757.5	28409.4	20401.3	6959.27	8271.75	7392.28	10081.3	8680.29	3089.88	20087.8	16257.2	20335.2
PC 31:0|PC 15:0_16:0	409953	344234	395971	736682	770762	704519	782513	878332	832359	393267	383224	356027	610525	620353	769306	1.18845e+06	1.20417e+06	1.11989e+06
PC 31:1|PC 14:0_17:1	4.36599e+06	4.73829e+06	5.30462e+06	4.74107e+06	5.00575e+06	4.87506e+06	4.52757e+06	4.41601e+06	4.67505e+06	4.8334e+06	4.43474e+06	4.39476e+06	4.75925e+06	4.69369e+06	5.01428e+06	5.90982e+06	4.68458e+06	4.42554e+06
PC 31:1|PC 15:0_16:1	189734	202096	207972	415295	548800	420942	490136	550758	512998	204480	211378	185037	304354	361828	489343	776029	746092	755707
PC 31:2	26558.6	24956.2	97604.6	52199	90000.7	63685.5	136844	63568.4	46529.6	61827.5	82732.8	65783	61792.4	51203.7	76302.1	121230	72463	28411.4
PC 31:7	15238.3	13055.1	3931.09	25393	30744.5	23979.9	28422.4	32230	27375.4	20525	19196.2	16384.8	26352.3	23395.1	26869.6	26126.1	12808.1	30235.8
PC 32:0	159325	94179.1	138132	185183	150229	60899.5	216877	110916	116940	58988.4	86956.9	56218.8	108040	100173	80862.3	259469	227837	332768
PC 32:0|PC 16:0_16:0	5.13903e+06	5.86229e+06	5.95337e+06	5.19706e+06	5.36545e+06	5.30091e+06	4.58914e+06	4.72843e+06	4.64264e+06	5.31305e+06	5.03908e+06	5.10826e+06	5.45721e+06	5.24073e+06	5.36286e+06	6.56491e+06	4.91706e+06	4.62925e+06
PC 32:1|PC 16:0_16:1	1.06462e+07	1.29077e+07	1.29682e+07	1.40631e+07	1.33439e+07	1.3357e+07	1.38914e+07	1.54618e+07	1.37313e+07	1.24681e+07	1.14251e+07	1.07202e+07	1.31868e+07	1.31828e+07	1.43801e+07	1.85089e+07	1.52191e+07	1.35538e+07
PC 32:2|PC 16:1_16:1	5.03285e+06	5.95907e+06	6.18511e+06	6.24723e+06	6.31895e+06	6.18729e+06	6.86554e+06	7.19924e+06	6.48888e+06	6.47718e+06	6.23766e+06	5.09309e+06	6.30711e+06	6.20925e+06	7.07599e+06	7.61973e+06	6.43054e+06	5.89732e+06
PC 32:3	254782	298580	291610	306743	331451	300124	287409	261071	326646	284330	288656	261610	340612	335945	266523	345610	342283	303946
PC 32:3_1	255524	298580	300199	307413	331451	312032	287409	257815	328257	270927	288656	237457	340612	336330	266833	345610	342283	303946
PC 32:4	5384.41	2623.46	9037.74	2286.49	0	16048.8	7699.21	17364.9	934.572	7783.27	4470.29	2195.39	1082.03	3600.65	4130.63	14815.4	5960.65	3230.87
PC 33:0|PC 16:0_17:0	1.65634e+06	1.92912e+06	1.92936e+06	2.29644e+06	3.03713e+06	2.78013e+06	2.79218e+06	3.22994e+06	3.02909e+06	1.6305e+06	1.57167e+06	992689	2.29156e+06	2.35001e+06	3.13979e+06	3.81989e+06	4.0835e+06	3.128e+06
PC 33:1	667484	704660	700528	1.06004e+06	1.07062e+06	1.06071e+06	1.14878e+06	1.14156e+06	1.14966e+06	730866	598542	656034	628664	722964	1.06636e+06	1.09397e+06	1.10617e+06	1.26528e+06
PC 33:1_1	3410.08	3669.17	0	2185.33	4471.06	2690.99	10657.5	3341.49	4779.19	2057.46	7785.34	3056.12	2956.31	8400.73	11844	3143.01	4047.42	3053.99
PC 33:1|PC 17:0_16:1	914395	979149	987384	1.80727e+06	1.92126e+06	1.71991e+06	1.92346e+06	2.30857e+06	2.0175e+06	973746	811870	861338	1.22761e+06	1.4316e+06	1.9469e+06	3.12058e+06	2.94789e+06	2.80518e+06
PC 33:2	468636	581898	662531	898836	921900	611710	922725	1.06286e+06	959067	389620	435814	651131	674829	778791	966471	1.31718e+06	1.12393e+06	1.17942e+06
PC 33:3	27702.8	30536.9	24627.1	49235	83910.1	71271.6	85631.9	47074	29893	45236.7	26036.1	30811.1	40331.6	42041.6	72658.5	100385	102947	67836.5
PC 33:8	54140.9	40345.6	33483.1	71984.7	68205.2	54446.8	88145.7	105574	47638.1	58661.2	64612.1	24634.6	13781.9	3845.01	78917.1	27202.7	33366.5	57603.3
PC 34:0|PC 16:0_18:0	2.80761e+06	3.25709e+06	3.13399e+06	3.29792e+06	3.36006e+06	3.27796e+06	2.93816e+06	3.15294e+06	3.10907e+06	2.66634e+06	2.65163e+06	2.86806e+06	3.38943e+06	3.10339e+06	3.39446e+06	4.28118e+06	3.35283e+06	3.15151e+06
PC 34:0|PC 16:0_18:0_1	204944	229517	342439	307916	303283	404772	342762	429342	252956	75552.9	45265.7	127078	94926.3	271156	276477	534751	550998	553143
PC 34:1|PC 16:0_18:1	2.01643e+07	2.42087e+07	2.41459e+07	2.58623e+07	2.37848e+07	2.40155e+07	2.46137e+07	2.7761e+07	2.39452e+07	2.10772e+07	1.89357e+07	1.95312e+07	2.34144e+07	2.33844e+07	2.49988e+07	3.57597e+07	2.68441e+07	2.46908e+07
PC 34:2|PC 16:1_18:1	3.35265e+07	4.04096e+07	4.05751e+07	3.75682e+07	3.40005e+07	3.61835e+07	3.35771e+07	3.60099e+07	3.28728e+07	3.90595e+07	3.40555e+07	3.30981e+07	3.53085e+07	3.54093e+07	3.70957e+07	4.56002e+07	3.62244e+07	3.29215e+07
PC 34:3|PC 16:0_18:3	4.24874e+06	4.85101e+06	5.31164e+06	4.77053e+06	4.08078e+06	4.84372e+06	3.83281e+06	3.37645e+06	4.02266e+06	4.417e+06	4.64167e+06	4.16972e+06	3.9688e+06	4.24476e+06	3.97799e+06	4.47809e+06	4.40725e+06	3.95592e+06
PC 34:3|PC 16:1_18:2	5.57604e+06	6.52629e+06	6.99471e+06	6.34401e+06	6.31294e+06	6.36782e+06	6.48455e+06	6.6021e+06	5.92025e+06	7.76191e+06	5.70949e+06	4.99297e+06	7.20749e+06	7.23141e+06	6.77721e+06	7.84574e+06	6.75478e+06	6.44221e+06
PC 34:4|PC 16:1_18:3	929607	1.10859e+06	1.22094e+06	1.22982e+06	1.25635e+06	1.26567e+06	1.15282e+06	1.08241e+06	1.29476e+06	1.01344e+06	925574	862370	1.25629e+06	1.18616e+06	1.04306e+06	1.3894e+06	1.27653e+06	1.24228e+06
PC 34:5	6766.49	7401.33	7035	5613.47	3984.22	5011.29	9488.78	7135.79	7047.23	7589.61	6796.09	5265.87	7170.16	6937.2	4761.55	7390.54	2688.71	8132.54
PC 35:0	294815	322540	320792	477096	504856	472310	487313	546501	587920	259152	251578	230047	393155	487397	476318	605193	675707	608321
PC 35:1	2.58642e+06	2.89402e+06	3.0579e+06	4.56728e+06	4.64756e+06	4.37649e+06	4.8202e+06	5.59774e+06	5.01652e+06	2.39056e+06	2.34456e+06	2.41769e+06	3.57183e+06	3.93629e+06	4.90103e+06	7.803e+06	6.74529e+06	6.32267e+06
PC 35:2|PC 17:0_18:2	1.91913e+06	2.13747e+06	2.1773e+06	2.94846e+06	2.73267e+06	2.85355e+06	2.74798e+06	2.93042e+06	2.74196e+06	1.60309e+06	1.44515e+06	997075	2.06349e+06	2.38186e+06	2.81645e+06	2.9225e+06	3.58174e+06	3.3701e+06
PC 35:3	482797	607787	683922	852964	820188	805428	757098	761254	912987	545843	525013	555696	630834	734471	771894	1.10658e+06	1.00058e+06	988790
PC 35:3_1	25861.2	29327.4	23611.6	26057.6	55623.8	17153.3	20427.6	3030.96	77004.5	3018.23	81878.6	53054	24888	68068.9	125452	53796.6	71392.1	55355
PC 35:3|PC 17:0_18:3	500828	602343	683922	852964	820188	805428	757098	761254	908970	547708	523659	555696	630834	734471	771894	1.10658e+06	1.00058e+06	942808
PC 35:4	55274.1	75270.2	65786.6	98722.9	103383	83367.4	94564.2	87538.3	111145	55652.3	90044.6	53079.6	68873.9	95238.8	77606.5	112119	100421	121893
PC 36:0	73536.5	97725.7	97833.8	96830.1	111339	97567.4	99103.9	116803	101188	40332.8	83216	79451.7	108296	100111	96634.1	182056	103954	107347
PC 36:1	4.68157e+06	5.61255e+06	5.87514e+06	7.24308e+06	6.78802e+06	6.65781e+06	7.46867e+06	8.15259e+06	7.25634e+06	4.5482e+06	4.23763e+06	4.62821e+06	6.11917e+06	6.05962e+06	6.75157e+06	1.10892e+07	8.14446e+06	7.4887e+06
PC 36:1_1	130568	160570	64501.1	119230	218875	23644.4	192192	225577	396878	154735	129906	67174.9	42227	143921	218456	201883	186746	167794
PC 36:2|PC 18:0_18:2	294506	42336.9	566989	241317	135605	451488	379091	356640	56169.5	164493	431702	154030	221075	61723.7	102167	89584.1	227209	34723.3
PC 36:2|PC 18:1_18:1	1.55283e+07	1.85579e+07	1.92919e+07	2.01728e+07	1.89167e+07	1.91717e+07	1.76808e+07	1.82863e+07	1.80245e+07	1.58348e+07	1.49486e+07	1.53899e+07	1.73474e+07	1.70393e+07	1.86643e+07	2.51518e+07	1.9245e+07	1.76436e+07
PC 36:3|PC 18:0_18:3	2.89571e+06	3.44054e+06	4.15398e+06	4.21364e+06	3.58008e+06	4.13479e+06	3.36745e+06	2.90585e+06	4.1534e+06	2.71378e+06	3.45697e+06	3.15666e+06	2.84748e+06	3.01205e+06	3.40015e+06	3.62356e+06	3.77024e+06	3.76592e+06
PC 36:3|PC 18:1_18:2	1.88102e+07	2.22935e+07	2.30622e+07	2.30216e+07	2.10414e+07	2.2011e+07	2.17205e+07	2.32398e+07	2.08042e+07	2.26904e+07	1.82225e+07	1.80082e+07	2.13559e+07	2.16444e+07	2.29475e+07	2.98151e+07	2.39871e+07	2.26973e+07
PC 36:4|PC 18:2_18:2	1.12941e+07	1.29847e+07	1.4094e+07	1.22704e+07	1.21102e+07	1.25077e+07	1.15094e+07	1.07032e+07	1.141e+07	1.33701e+07	1.12674e+07	1.08139e+07	1.24623e+07	1.20313e+07	1.22632e+07	1.43532e+07	1.21152e+07	1.14338e+07
PC 36:5|PC 18:2_18:3	2.51214e+06	2.85726e+06	3.1609e+06	2.84092e+06	2.86724e+06	2.91091e+06	2.54867e+06	2.16986e+06	2.82213e+06	2.66294e+06	2.55602e+06	2.46193e+06	2.70971e+06	2.55061e+06	2.49978e+06	3.10297e+06	2.77396e+06	2.60723e+06
PC 36:6|PC 18:3_18:3	231547	248189	327199	302520	293633	311461	270999	179927	348665	229301	268044	214607	263802	228029	220347	279090	309205	260035
PC 37:0	2743.34	68517.7	7900.59	20637	14978.1	24155.9	24853	26893.6	15873.3	2908.04	1923.33	14564.6	19789	18678.2	0	36724.2	22443.4	21878.9
PC 37:1	213632	258083	273929	351975	359615	319615	345550	442990	387719	184819	154459	188140	260822	254585	376683	494050	463528	402172
PC 37:2	414610	386903	323898	459564	560197	488477	536469	590122	539810	32531.5	325987	359262	521119	474580	544565	370092	682388	673801
PC 37:2_1	396195	424923	397973	439856	395455	393088	394201	384165	413768	419931	385781	349930	439949	448884	422886	474912	519450	528230
PC 37:3	86289.7	125550	117523	144856	183136	140802	97715	158534	178205	77622	82498.1	49326	154224	147249	137241	152139	208361	179326
PC 37:4	9616.51	3508.15	3782.66	26252.8	21027.2	6451.43	19402.3	17719.5	21004.9	3734.52	7818.73	5599.16	9772.34	5424.75	3963.43	46251.9	20653.3	2385.11
PC 37:7	209284	248002	221521	91838.5	261380	251004	248671	106356	264499	232860	203625	186570	253684	260827	150363	124740	164132	264929
PC 37:8	556341	576826	612420	433735	506337	548112	620231	573381	434462	529769	475657	528607	680469	687288	554150	753554	340458	609599
PC 38:1	121673	131778	172052	150023	167289	158875	165840	199214	192129	100898	43838.2	115823	145484	158908	166275	243479	189339	181721
PC 38:2	273025	321821	342350	369013	349614	353976	388415	291878	376589	278943	205910	269851	359549	317403	362080	510569	388012	284320
PC 38:3	96320.5	66088.1	113614	117949	113811	128790	101441	85887.7	121962	81432.8	92130.7	77820.1	110787	98926.7	77013.3	154386	154958	144153
PC 38:5	18370	23101.5	30888.3	26209.2	9171.12	33224.4	16076.8	24231.9	2433.17	17743.1	22743.6	5407.34	13601.1	8539.82	13938.4	30703.3	16679.6	7666.52
PC 38:6	11652.8	22051.1	16624.5	2341.88	1968.24	15254.9	20923.7	25542.9	9942.57	10625.2	7884.09	12533.3	14749.5	3705.45	12894.9	38155	1346.78	3791.08
PC 38:7	7296.01	13699.3	8999.18	7397.94	6699.46	5287.83	3250.03	14113.2	5951.28	15279.5	3569.08	8175.6	2205.84	992.706	6481.95	7738.5	8125.36	14299.1
PC 39:8	31527.3	14228.4	28861.5	15639.9	36096	7430.44	20153.7	41195.8	18655.5	14225.4	17954.3	17113.5	14926.1	37756.4	27022.2	31921.2	13010.4	33842.4
PC 39:9	8313.05	13829.6	6488.76	8491.81	14183.3	18990.4	14895.8	2316.37	27204.6	14980.5	15933	15931.5	8887.36	5842.04	12115.6	14202.1	26581.8	23008.9
PC 40:1	24272.5	22605.3	13460.6	14969.1	16426.2	9186.4	30717.3	8745.16	35193.2	8448.83	23355.1	11078.9	18217.9	23453.3	21750.3	47647	44143	30740.7
PC 40:2	1645.13	36422.1	31778.2	26851.6	15873.6	36783.6	44673.8	3099.17	34722.2	33216.2	28891.9	34612.5	24723.9	1659.11	18717	16825.5	7534.07	34265.5
PC 42:2	6875.08	1429.18	7126.11	2874.74	999.206	7145.03	4595.42	3947.36	0	4096.81	0	8040.23	4808.04	11348.8	8820.91	0	1337.83	2321.85
PC 43:1	1995.42	4337.86	3621.85	3452.28	2631.4	4748.6	4560.11	6182.15	4422.99	2423.35	3940.82	6735.83	2740.87	8335.63	4194.28	8480.18	8644.29	8116.97
PC O-30:0	9247.13	22905	11354.7	12583.9	2619.39	23405.7	23350	8453.68	35327.9	27364.9	4092.95	20148.4	2309.87	17443.2	29180	56032.4	26682	4589.78
PC O-30:1	1998.09	5580.77	6002.03	1413.2	3578.92	3710.38	5495.04	965.44	3773.6	0	2611.37	3389.1	0	4306.12	3852.45	1438.19	5010.56	3122.55
PC O-31:2	213054	236448	172685	216229	252398	178700	250398	290266	187670	157791	144215	150094	252435	234277	270848	334936	271378	236479
PC O-32:0	4059.36	32719.2	81328.5	78258	53436.3	88887.6	22654.8	33385.7	73241.9	59733.5	77801.5	41746.3	126288	61747	39308.5	141940	122531	117546
PC O-32:0|PC O-16:0_16:0	32238.3	30735.3	1163.05	22371.2	52418.6	35623	1817.16	45565.7	39878.4	2107.92	24267.5	30638.4	1905.23	0	44413.6	1287.04	30940.6	1168.74
PC O-32:1	7543.59	1632.13	7385.6	0	875.496	3106.25	1472.93	6468.46	5579.85	8593.14	1030.41	3298.79	3394.16	0	0	16333.7	26777.3	6092.61
PC O-32:1_1	4632.08	51806.5	58179.3	126618	129928	107509	116939	102425	53340.4	10389.4	18407.4	90206.2	87367.3	134872	69985.6	230946	173721	162669
PC O-33:5	4160.3	17325.2	21049.7	25118.7	25145.7	23714.5	31515.6	26867.2	26955.4	16254.7	6605.81	22191.9	31930.2	15726.4	21473.2	28915.2	18981.9	29633.7
PC O-34:0	78738.6	109957	101492	129713	154845	56080.5	117675	120551	136465	98371.8	44359.3	85182.1	145585	85043.1	133327	180429	142451	151815
PC O-34:1|PC O-18:0_16:1	145807	125015	165864	294647	322926	263614	336364	375988	324860	170301	146543	177346	322560	326387	301732	504484	449113	423497
PC O-34:1|PC O-18:0_16:1_1	50928.3	58051.2	51618	47685.4	49084	23313.6	17915.9	21868.5	71777.2	46442.4	49452.1	66784.1	110974	15605.8	66880.9	38252.3	74098.8	74796.8
PC O-34:2	839.834	3786.09	2271.43	1883.64	1784.54	0	2314.8	2426.7	0	3965.91	4564.09	2346.14	0	8061.76	2098.4	4492.37	2329.87	3845.9
PC O-34:2|PC O-16:0_18:2	209913	386985	149992	351125	138057	175798	304026	193686	212737	135641	221271	201531	445813	393575	249365	197993	165685	295420
PC O-34:3	38355.4	90846.9	83604.3	125730	3197.82	126096	101090	139962	116611	77019.3	25564.7	36889	108875	99257.5	134935	124172	107888	95331.3
PC O-34:5	137006	193273	117393	116847	155124	145553	153064	119862	145303	58390	162444	147750	61398.3	65441.2	31404.7	245088	166204	175178
PC O-35:0	14956.4	23674	12826.1	6450.28	17016.8	0	1441.78	28181.1	15322.3	7974.52	5478.64	2823.92	13724.4	4362.52	22855.9	0	11029.4	36218
PC O-35:5	6465.92	1433.31	3273.19	1214.6	2609.71	3173.47	1468.2	2534	834.561	0	928.261	2189.29	4762.34	0	1116.17	3276.47	2550.23	1597.22
PC O-35:9	3714.77	0	0	0	9769.94	8216.61	6270.45	2816.59	1663.62	4035.47	3049.72	1048.24	3868.04	5530.9	3121.53	12004.1	13273	12161.7
PC O-36:1|PC O-18:0_18:1	104780	64729.7	105280	160098	205199	154704	202488	214040	197878	84962.9	38841.1	80508.2	163221	194599	151076	292639	260594	255674
PC O-36:10	270054	272862	263044	278191	379697	277000	311037	260657	174032	249919	254973	255653	364950	359496	305385	355371	307825	254518
PC O-36:2|PC O-18:0_18:2	739317	889836	953593	1.17147e+06	1.21537e+06	1.18417e+06	1.17428e+06	1.15451e+06	1.29676e+06	850724	729093	773932	1.23595e+06	1.07071e+06	1.19389e+06	1.6621e+06	1.3671e+06	1.30767e+06
PC O-36:3|PC O-18:0_18:3	228491	367601	319970	458042	465253	387260	441948	319498	620208	272779	313980	314008	378897	300611	422376	524454	553569	476748
PC O-36:4|PC O-20:3_16:1	44643.7	59502.3	66208.3	92075.8	116609	76500.2	93661.1	86146.8	85577.3	51075.2	19146.1	30709.2	83404.2	95667.8	39832.5	132549	127044	76997.1
PC O-36:5	48036.4	63541.7	67629.3	69072.9	67584.2	68534.3	81540.8	83655.3	76486.9	49019	48539	54604	94096.3	68308.8	77315.3	105244	84030.4	81298.4
PC O-37:1|PC O-25:1_12:0	107938	20493.3	71375.1	99334.1	31774.7	36983.4	31622.4	3289.78	55094	42718.5	16753.1	74941.8	33483.7	44836.4	160693	35127.3	33834.3	21238.2
PC O-37:10	128358	131332	150477	154254	81761.1	152422	153481	98847.8	147986	133497	84300.2	102637	45915.7	101330	148906	205651	173504	110723
PC O-37:2|PC O-28:2_9:0	61371.2	6430.63	61541.7	80126.5	44394.6	40672.4	48453.9	28830.9	68949.5	41514	35076.4	65409.7	74459.1	13270.9	95309.4	99309.6	53810.9	42083.6
PC O-37:6	176999	203806	196502	259017	288006	240110	239719	215953	242598	176484	182381	182230	226675	207562	242118	259718	242346	127473
PC O-37:8	640428	694586	634383	643816	858275	712886	768001	881200	677972	608595	518399	577924	841465	744961	688470	962382	735955	700415
PC O-37:9	43125.9	57599.7	75471.5	76380.8	49322.6	49502.8	32538	41171.5	48309.8	36223.8	16734.7	46556.3	45576.2	54145.4	62196.6	77891.5	59732.4	57056.7
PC O-38:10	12058.5	47912.9	65076.3	64639.4	61509.8	20095.4	73855.4	22470.8	37932.7	48168.4	41576	37755.3	75220.4	65348.7	69352.3	73244.8	57179	63824.5
PC O-38:3|PC O-20:0_18:3	17643.3	67548.7	2432.06	14449.2	0	11575.7	7847.4	48680.9	33544.8	46030.4	53185.8	42862.7	19912.4	11513.6	6990.03	118016	11423.1	48004.2
PC O-38:6|PC O-18:3_20:3	26932.6	142468	23423.3	103820	10429	173113	77600.8	34219.1	28341.1	71111.5	70240	39241.8	7096.94	6513.09	46039.9	131770	60099.4	108304
PC O-39:10	296907	265000	301310	273868	197493	316518	330698	178506	176455	98224	223429	166472	136119	138908	295212	455651	361306	358549
PC O-39:9	12907	29935.9	1586.09	34505.4	800.089	48616	44376.2	53960.2	51050	11499.7	27315.8	41166.4	5878.5	56241.8	4634.61	69047.1	40492.7	38985.6
PC O-41:7	3765.16	7667.54	2918.02	7815.86	3048.12	3444.44	5114.39	5878.96	2478.47	2813.11	4913.17	2606.32	4178.32	12548.1	3373.75	5234.09	5490.84	5037.51
PC O-44:9	1126.39	3794.67	6279.3	7355.65	2523.9	3948.52	2884.27	5804.51	4308.08	5007.72	3406.65	4921.83	7084.46	768.737	6729.55	11449.6	6444.44	7762.59
PE 12:0_16:1	107060	97262.7	83541.6	175773	145809	135474	200069	212437	193009	134112	128557	134552	136371	118352	192174	156607	204848	201677
PE 14:0_14:0	488627	528027	405397	584835	452503	475385	466812	453403	507498	672122	587103	495227	736647	650867	511320	466278	622811	662461
PE 14:0_15:0	80211.2	89151.8	76988.6	141894	153955	129365	124149	146085	69772.3	165033	142733	14493.8	134134	121398	98176.3	165321	260412	210849
PE 14:0_16:0	1.32529e+06	1.40342e+06	1.03014e+06	1.287e+06	1.0177e+06	897997	855085	882256	855975	1.42257e+06	1.04585e+06	949584	1.90984e+06	1.94005e+06	917036	1.00723e+06	1.78616e+06	1.62688e+06
PE 14:0_16:1	4.77391e+06	5.50656e+06	4.15668e+06	6.36686e+06	4.66736e+06	4.00468e+06	5.30468e+06	4.92473e+06	4.59001e+06	5.98776e+06	4.67753e+06	4.13753e+06	6.18247e+06	5.71851e+06	4.21044e+06	4.50474e+06	5.87875e+06	5.99922e+06
PE 14:0_18:3	1.24327e+06	1.54977e+06	943183	1.68316e+06	1.01603e+06	907846	999436	892107	981314	1.46842e+06	913697	850078	2.01886e+06	1.84842e+06	770080	1.25894e+06	1.53405e+06	1.74282e+06
PE 15:0_16:1	245456	266717	225559	357956	354984	277120	288102	488528	341053	159587	242286	244640	176326	251902	307009	270650	542456	497969
PE 15:0_18:3	151004	195966	164675	199585	162262	156077	140236	150501	145867	98455.6	165505	66598.2	229348	171822	157350	209493	138876	256564
PE 16:0_16:0	1.41416e+06	1.37582e+06	1.05988e+06	1.08331e+06	936311	814720	739294	782649	752880	1.31469e+06	1.11811e+06	1.1062e+06	1.54244e+06	1.63826e+06	937759	780778	1.46708e+06	1.1061e+06
PE 16:0_16:0_1	71979.9	162911	118627	147372	18741.1	96979.2	117590	119108	116677	101752	120102	87983.1	196351	201885	113092	81401.4	186352	117616
PE 16:0_16:1	1.57058e+07	1.76653e+07	1.20688e+07	1.32148e+07	1.29798e+07	1.12364e+07	1.21513e+07	1.25099e+07	1.18663e+07	1.53852e+07	1.44774e+07	1.32593e+07	1.81446e+07	1.76028e+07	9.78014e+06	1.1329e+07	1.44712e+07	1.3306e+07
PE 16:0_16:1_1	2.16567e+07	2.31939e+07	1.87703e+07	2.39273e+07	1.46578e+07	1.41477e+07	1.70035e+07	1.74375e+07	1.4242e+07	2.35666e+07	1.93892e+07	1.63185e+07	2.16564e+07	2.57411e+07	1.42479e+07	1.38169e+07	2.69505e+07	1.84642e+07
PE 16:0_16:1_2	97093.2	85445.3	83226.8	80459.8	113048	74796.8	110123	90809.9	76307.1	115813	107001	52330.5	98265.9	119514	102211	106199	162083	105766
PE 16:0_17:0	848099	763718	707648	999029	827242	784371	852838	912743	880253	650915	701920	644039	1.12108e+06	1.22644e+06	810621	953551	1.5496e+06	1.14453e+06
PE 16:0_18:0	2.34983e+06	2.47094e+06	1.78655e+06	1.72876e+06	1.4692e+06	1.36314e+06	1.17436e+06	1.34488e+06	1.18958e+06	2.1894e+06	1.99694e+06	2.0231e+06	2.48512e+06	2.45213e+06	1.48155e+06	1.2353e+06	2.04272e+06	1.74417e+06
PE 16:0_18:0_1	4.68712e+06	5.04511e+06	3.91073e+06	4.68052e+06	148798	3.66344e+06	3.82218e+06	4.36159e+06	378301	4.71606e+06	3.65712e+06	3.95023e+06	5.18271e+06	5.46427e+06	3.58603e+06	4.30185e+06	4.77038e+06	458398
PE 16:0_18:1	4.97956e+07	5.18486e+07	4.04619e+07	4.28289e+07	3.27257e+07	3.19104e+07	3.34048e+07	3.54004e+07	2.98436e+07	4.72143e+07	4.16057e+07	3.75377e+07	4.89074e+07	5.34763e+07	3.02398e+07	3.0817e+07	4.94551e+07	4.0076e+07
PE 16:0_18:1_1	656755	643281	614518	960704	1.10617e+06	800827	979623	1.05025e+06	928648	611015	497675	630062	947300	1.2033e+06	850816	1.25424e+06	1.89303e+06	1.8646e+06
PE 16:0_18:2	1.67852e+08	1.74991e+08	1.33377e+08	1.43832e+08	1.26859e+08	1.04564e+08	1.14172e+08	1.25238e+08	1.03626e+08	1.50635e+08	1.28138e+08	1.26496e+08	1.82383e+08	1.95678e+08	1.00835e+08	1.09705e+08	1.87921e+08	1.47335e+08
PE 16:0_18:3	1.90949e+07	2.01287e+07	1.69623e+07	1.76076e+07	1.4288e+07	1.41788e+07	1.29919e+07	1.26399e+07	1.31784e+07	1.84347e+07	1.82388e+07	1.55218e+07	1.9563e+07	2.23127e+07	1.22232e+07	1.27632e+07	2.40081e+07	1.64461e+07
PE 16:0_20:0	1.06487e+08	1.1061e+08	8.88139e+07	629410	8.65197e+07	7.8464e+07	8.36681e+07	9.34485e+07	729755	506098	7.97304e+07	8.80152e+07	1.23514e+08	622783	8.01804e+07	849279	1.11177e+06	1.02491e+08
PE 16:1_16:1	1.79401e+07	2.07233e+07	1.386e+07	1.99152e+07	1.5791e+07	1.31963e+07	1.62364e+07	1.6418e+07	1.43503e+07	2.10667e+07	1.54761e+07	1.46515e+07	2.43011e+07	2.25594e+07	1.29426e+07	1.63926e+07	1.95319e+07	2.25421e+07
PE 16:1_17:1	1.03265e+06	1.12818e+06	961335	1.60726e+06	1.38276e+06	1.24376e+06	1.44962e+06	983672	1.31777e+06	1.20632e+06	1.13945e+06	970241	1.34777e+06	1.51191e+06	1.33054e+06	1.59088e+06	1.94421e+06	2.01362e+06
PE 16:1_18:1	369631	452400	303820	446829	388571	351921	371257	358232	329792	475725	377466	356034	450840	421109	343345	349569	321069	454640
PE 16:1_18:2	2.22454e+07	2.58442e+07	1.71965e+07	2.46236e+07	1.73307e+07	1.50417e+07	1.73399e+07	1.77202e+07	1.51586e+07	2.45167e+07	1.61931e+07	1.56743e+07	2.88792e+07	3.27981e+07	1.44389e+07	1.84389e+07	3.25724e+07	2.68096e+07
PE 16:1_18:3	6.13189e+06	6.81631e+06	4.95382e+06	7.88894e+06	4.97417e+06	4.42669e+06	5.23943e+06	5.20671e+06	4.56198e+06	5.91455e+06	4.9238e+06	4.15092e+06	7.65884e+06	7.77648e+06	4.09634e+06	5.64357e+06	7.60317e+06	8.40442e+06
PE 17:0_16:1	1.62002e+06	1.7564e+06	902203	2.3635e+06	2.21176e+06	1.84307e+06	1.94266e+06	2.07036e+06	1.94428e+06	1.06043e+06	1.01539e+06	1.26269e+06	2.34275e+06	2.91635e+06	1.88692e+06	2.4926e+06	4.99726e+06	3.19965e+06
PE 17:0_18:0	546310	449395	426424	624713	596390	433972	497985	608094	560846	437511	303240	421322	768638	839075	558467	621657	1.08451e+06	904213
PE 17:0_18:1	3.80346e+06	3.74619e+06	3.05528e+06	5.1294e+06	4.35521e+06	4.03397e+06	4.04005e+06	4.57516e+06	4.08632e+06	3.71599e+06	3.19451e+06	3.31089e+06	4.50927e+06	5.13963e+06	3.97584e+06	4.69983e+06	7.6731e+06	6.45267e+06
PE 17:0_18:1_1	1.90845e+06	2.12644e+06	1.63441e+06	2.31306e+06	1.84343e+06	1.77781e+06	1.93796e+06	2.20063e+06	2.00633e+06	1.72574e+06	2.00193e+06	1.63643e+06	2.36324e+06	2.46837e+06	1.7489e+06	2.04822e+06	2.78826e+06	2.79073e+06
PE 17:0_18:1_2	148895	193772	88533.2	290144	139523	41387.8	138127	133481	27292	230185	121385	309571	492579	86976.9	44075	262343	428197	377903
PE 17:0_18:2	2.93119e+06	3.23483e+06	727343	3.1251e+06	2.54106e+06	2.85055e+06	2.79916e+06	3.00599e+06	2.66811e+06	3.03234e+06	2.81068e+06	2.7238e+06	3.75242e+06	1.65987e+06	2.82096e+06	3.43308e+06	2.73448e+06	4.15751e+06
PE 17:0_18:2_1	3.27748e+06	3.38288e+06	861280	4.03329e+06	3.39659e+06	3.01084e+06	3.75547e+06	4.51295e+06	3.11132e+06	3.12973e+06	2.65008e+06	2.92213e+06	3.74859e+06	4.33757e+06	4.20796e+06	4.12476e+06	6.4136e+06	5.36605e+06
PE 17:0_18:3	825302	703394	380745	514678	882996	710269	906822	1.03789e+06	706937	405916	934116	349706	1.05887e+06	1.29647e+06	610564	293248	1.51773e+06	1.10684e+06
PE 17:0_20:0	133289	113686	92808.4	164628	124392	128998	146382	162753	158081	87777	81096.3	84172.7	6574.85	187886	123600	182927	236989	225591
PE 17:1_18:3	627861	658406	612656	901867	765014	726304	798359	874913	641989	616142	689265	603387	936511	1.01544e+06	628306	836986	1.10879e+06	1.18305e+06
PE 18:0_18:1	3.07561e+07	3.24019e+07	2.40864e+07	2.89584e+07	2.29024e+07	2.35187e+07	2.38145e+07	2.44359e+07	2.36186e+07	2.7026e+07	2.62907e+07	2.49432e+07	3.1953e+07	3.33095e+07	2.14137e+07	2.43524e+07	3.53474e+07	3.14846e+07
PE 18:0_18:1_1	1.50967e+06	1.8271e+06	1.25838e+06	1.11675e+06	853675	968559	1.66172e+06	1.37877e+06	674199	1.33703e+06	1.7481e+06	1.53774e+06	1.18952e+06	1.16491e+06	972720	973546	2.05035e+06	1.03102e+06
PE 18:0_18:1_2	2.16023e+06	1.93119e+06	1.84997e+06	3.00607e+06	2.02393e+06	2.01649e+06	2.77643e+06	2.6992e+06	2.08518e+06	2.54081e+06	1.73999e+06	2.11097e+06	2.56466e+06	2.60599e+06	2.42133e+06	2.68822e+06	3.40845e+06	2.99986e+06
PE 18:0_18:2	9.3451e+07	9.88208e+07	7.66508e+07	8.82391e+07	7.02196e+07	6.47352e+07	6.98103e+07	7.79349e+07	5.73352e+07	8.63188e+07	7.31412e+07	7.37595e+07	9.99544e+07	1.07757e+08	6.40283e+07	7.29245e+07	1.02326e+08	8.46302e+07
PE 18:0_18:2_1	1.15862e+06	1.2468e+06	1.03225e+06	1.11338e+06	0	642932	850303	434913	312187	1.09526e+06	947740	890414	1.26884e+06	1.27028e+06	748501	267028	153559	444347
PE 18:0_18:2_2	25245.8	0	72648.8	38541.7	21668.1	128314	36449	6134.57	152284	30289.5	135613	79797	47347	24944.7	99263.5	58109	5505	0
PE 18:0_18:3	8.40768e+07	8.34961e+07	7.51453e+07	8.46581e+07	6.95285e+07	7.25564e+07	6.17446e+07	5.70106e+07	7.40788e+07	7.72197e+07	8.26341e+07	7.78416e+07	8.93416e+07	8.84882e+07	5.85731e+07	6.16177e+07	9.52598e+07	7.6081e+07
PE 18:0_20:0	225811	249279	176897	216612	166475	150685	165636	169617	140497	121323	149751	173836	340417	334898	141839	166705	323400	302589
PE 18:1_18:1	2.72991e+07	2.5171e+07	2.44885e+07	2.49988e+07	1.9146e+07	1.88964e+07	2.21713e+07	2.26244e+07	1.91176e+07	2.64179e+07	2.11725e+07	1.87683e+07	2.59568e+07	2.55991e+07	1.89983e+07	2.00619e+07	3.01439e+07	2.57423e+07
PE 18:1_18:2	1.11622e+08	1.12347e+08	9.49697e+07	9.6728e+07	9.42769e+07	7.51803e+07	8.17127e+07	8.93288e+07	7.60334e+07	1.05522e+08	8.52622e+07	8.64969e+07	1.2553e+08	1.33228e+08	6.88605e+07	7.35807e+07	1.36283e+08	1.00985e+08
PE 18:1_18:2_1	263093	319565	233899	381755	134779	249945	138033	116057	227034	317717	149193	290809	464312	453918	104725	248304	392415	157547
PE 18:1_18:2_2	297674	314399	189587	411064	246833	218323	247386	205270	203856	292843	211782	59429.8	306580	284587	240504	187616	398722	491186
PE 18:1_18:3	108995	110530	77873.1	98076.4	56147.7	84113.5	104518	26254.7	110585	133571	85289.2	102689	118037	85437.9	94239.9	101160	69807.5	78992.1
PE 18:1_20:1	794546	815179	655512	790199	532314	462816	573388	541745	545418	728963	699414	598488	901003	931793	548127	449475	908153	806610
PE 18:2_18:2	7.14027e+07	7.70545e+07	6.20169e+07	6.5163e+07	5.11881e+07	5e+07	4.70644e+07	4.7294e+07	4.63466e+07	7.13404e+07	6.22885e+07	5.6821e+07	7.23558e+07	7.66539e+07	4.69461e+07	4.90578e+07	7.37068e+07	6.15453e+07
PE 18:2_18:3	4.27717e+07	4.41108e+07	4.11763e+07	4.11728e+07	3.41105e+07	3.46362e+07	3.21736e+07	3.13224e+07	3.34293e+07	4.02036e+07	4.29498e+07	3.90884e+07	4.41434e+07	4.49073e+07	3.09824e+07	3.14766e+07	4.0145e+07	3.66481e+07
PE 18:3_18:3	2.24365e+07	1.90399e+07	2.40409e+07	2.22621e+07	1.95248e+07	2.23939e+07	1.83068e+07	1.73229e+07	2.19899e+07	2.02791e+07	2.77633e+07	2.41043e+07	2.02616e+07	1.7845e+07	1.76367e+07	1.60569e+07	1.58844e+07	1.78446e+07
PE 18:3_20:3	41137.2	27007.7	31065.7	27489.2	19562.3	23357	25888.3	16388.4	24277.8	28327	31215.2	19970.9	33932	34640.5	13526.5	29040.1	42363.9	33744.2
PE 18:3_20:4	2.06609e+06	2.70933e+06	2.12531e+06	2.55389e+06	1.70648e+06	1.94214e+06	2.14159e+06	1.9097e+06	1.75442e+06	4.0111e+06	2.06299e+06	1.93922e+06	2.72326e+06	2.39023e+06	1.94322e+06	2.95216e+06	1.36075e+06	2.63988e+06
PE 18:3_20:5	482823	478872	548991	471654	381757	512117	346727	298037	504833	584477	644598	517064	448331	446405	208486	331501	422953	396186
PE 19:0_18:1	1.7595e+06	1.89942e+06	1.49044e+06	2.49346e+06	2.14166e+06	1.92109e+06	2.13447e+06	2.38361e+06	2.13489e+06	1.54126e+06	1.4207e+06	1.52877e+06	2.57051e+06	2.66306e+06	1.8417e+06	2.45285e+06	3.40599e+06	3.08655e+06
PE 19:0_18:1_1	1.18224e+06	1.16176e+06	845062	1.16992e+06	857365	937830	945519	993428	965432	956412	1.03636e+06	934828	1.45266e+06	1.46731e+06	933677	946721	1.37763e+06	1.3996e+06
PE 19:0_18:2	1.92257e+06	2.00616e+06	1.58012e+06	2.23465e+06	1.7758e+06	1.92491e+06	1.82225e+06	2.02285e+06	1.96778e+06	1.78216e+06	1.72049e+06	1.56539e+06	2.40342e+06	2.54258e+06	1.76287e+06	2.16398e+06	2.82936e+06	2.72151e+06
PE 19:0_18:3	412151	407227	266609	335617	272911	275117	365451	226214	215198	335947	207830	382586	493582	498235	206223	242511	219174	399269
PE 20:0_18:1	6.30467e+06	6.52374e+06	4.95898e+06	6.6311e+06	5.17197e+06	5.61457e+06	6.05013e+06	6.16668e+06	6.12612e+06	4.9476e+06	5.14444e+06	4.5988e+06	7.33907e+06	7.21322e+06	4.90219e+06	6.07386e+06	8.27665e+06	7.18506e+06
PE 20:0_18:1_1	376845	428871	384604	569742	514608	449642	567257	603553	536908	386804	367815	398541	558971	670367	397519	616715	776159	754811
PE 20:0_18:2	4.05542e+06	4.10387e+06	3.44558e+06	3.82392e+06	2.95903e+06	2.95663e+06	3.14316e+06	3.45245e+06	2.87262e+06	3.5189e+06	2.90093e+06	2.85824e+06	4.6541e+06	4.70653e+06	2.69957e+06	3.26818e+06	4.42131e+06	3.95303e+06
PE 20:0_18:2_1	774633	767250	643638	737134	698416	665653	796350	666165	708355	677428	619860	536949	23192.4	976627	423598	754026	975223	1.00425e+06
PE 20:0_18:3	3.41662e+06	3.4217e+06	3.29899e+06	4.13491e+06	3.07035e+06	3.21968e+06	2.86517e+06	2.39988e+06	3.41542e+06	3.33302e+06	3.64386e+06	3.03523e+06	4.03347e+06	3.9281e+06	2.5291e+06	2.66432e+06	4.19966e+06	3.43415e+06
PE 20:1_18:2	650698	582491	529391	588631	479038	419690	406999	448720	374605	599859	446347	467891	636331	767137	397381	455660	921336	458835
PE 20:1_18:2_1	321823	233766	269869	198954	175343	110827	193526	294946	258450	271370	260181	199770	367563	292284	205987	189753	361435	176993
PE 20:1_18:3	748104	745127	643153	660973	386209	473713	497126	454327	262924	706238	594780	565550	611753	771790	324333	439923	723204	606115
PE 20:2_18:3	196934	232185	134190	205961	133988	116457	139579	119129	97134.1	210495	146279	140957	228178	264275	94829.8	123652	232665	206188
PE 21:0_18:1	276847	247354	161068	275799	198504	231588	186317	233549	261194	179054	169976	171188	373282	377444	217049	251226	364497	377307
PE 22:0_18:1	385304	305438	256479	287593	230690	273242	310755	273169	307172	188884	235877	222942	380691	512917	172894	322282	566724	495228
PE 22:0_18:2	117068	212369	171397	197475	135372	178450	190650	211477	177128	117823	146900	144611	239532	228687	127315	131980	276103	291950
PE 22:0_18:3	203376	196888	40189.1	232312	158003	168966	150793	161251	171087	185626	181073	140324	229079	198670	133347	154880	216693	241302
PE 24:0_18:2	60798.9	87944	65356.3	48055.3	69801.3	57693.1	62934	66088.2	14264.3	10958	27031	23417.1	78211.7	47213.2	8193.13	45969.1	36058	70011.1
PE 26:0	0	3828.36	3656.36	1418.83	1828.89	3301.34	3170.23	1251.28	3167.61	1506.71	860.042	2304.68	2698.46	2743.59	1349.17	3974.21	4300.63	7099.65
PE 27:0	8163	7577.41	1775.65	6988.26	2522.97	6132.7	844.492	3448.51	8606.36	7724.55	7793.26	842.42	9811.04	4852.53	5904.16	7584.02	0	5609.11
PE 28:0|PE 14:0_14:0	14673.2	17741.9	15951	19246.3	19129.5	21721.4	22336.5	20821.6	17041	22028.1	17162.2	16001.4	22769	20794.7	18036.7	17956.3	24587.1	25638.3
PE 28:1|PE 12:0_16:1	9109.28	2622.38	5592.16	9962.52	6851.58	9542.57	12844.1	2391.48	7728.47	5923.6	3874.82	4795.77	2207.2	1810.18	14421.6	8352.69	6855.7	3269.15
PE 29:0	2550.45	2219.23	4702.53	2654.24	3603.19	4451.8	4796.53	6647.62	3935.25	1560.67	2011.76	926.595	2255.71	1692.28	5026.24	4684.39	6625.56	5092.21
PE 30:0|PE 14:0_16:0	90554.9	87591.6	96069.4	116696	98610.5	104433	118040	97581.3	92934.1	110662	84108.3	79057.7	117161	127642	102102	95817.6	122343	119505
PE 30:1|PE 14:0_16:1	159330	164789	173885	228917	196073	210649	278253	271204	254388	202907	226803	178639	179918	182237	220262	208525	228978	214614
PE 30:2	2719.39	2384.55	1031.68	0	1097.88	5394.39	19969.7	0	1591.92	2786.49	4008.57	1164.06	6739.64	0	4973.49	2120.74	1502.33	2290.97
PE 31:0	761061	233553	584126	930444	975391	555953	720158	950542	806232	679342	182756	509628	1.10959e+06	1.14787e+06	520335	880163	1.72584e+06	1.18946e+06
PE 31:1	18336	23390.7	39222.2	38098.6	30295.9	16359.4	54078.7	47342.2	33718.5	23394.7	32557.6	19536.4	34922.9	25980.4	27078.6	44054.8	44120.9	55755.6
PE 31:1_1	2785.72	6789.09	8694.29	20935.5	44773.5	43875.3	39475.3	19586.6	12383.5	12879.6	16900.3	3789.39	13778.5	13092	3289.15	42325	56547.1	36729.9
PE 32:0|PE 16:0_16:0	178667	168963	145998	160414	124289	155113	67402	114273	137632	179003	163327	143310	86092.8	187554	160952	145009	135251	151341
PE 32:1|PE 16:0_16:1	2.09746e+06	2.33249e+06	2.28984e+06	2.62114e+06	1.86319e+06	2.2764e+06	2.63178e+06	2.67531e+06	2.25706e+06	2.61383e+06	2.56319e+06	2.14069e+06	2.06596e+06	2.21215e+06	2.26556e+06	2.10374e+06	2.02331e+06	1.98307e+06
PE 32:2	577215	650958	626897	707843	631589	732731	852482	833402	732390	765894	767058	583973	698063	700747	748579	706093	695627	789098
PE 32:2|PE 16:1_16:1	557576	650958	620095	707843	631589	732731	856841	838181	729135	765894	767481	592352	698063	700747	748579	706093	695627	786122
PE 32:3|PE 14:0_18:3	73436.9	76779.2	77638.4	98500	71722.6	82806.4	75767.6	72356.8	85800.1	72181.6	82409.7	66984.8	97594.7	98295.1	84201.8	85544.4	106924	96003.3
PE 33:0	124405	89149.9	132765	168971	136071	113520	127586	136272	140784	16678.9	12825.5	40746	33575.4	174331	148762	150026	212233	184052
PE 33:1	3.68118e+06	3.25976e+06	2.96702e+06	2.84996e+06	3.54034e+06	2.695e+06	3.27029e+06	3.45718e+06	2.41234e+06	3.17543e+06	3.23498e+06	2.87733e+06	3.97456e+06	4.41762e+06	2.91762e+06	2.92398e+06	3.26939e+06	3.68184e+06
PE 33:2|PE 16:1_17:1	43211	74628.4	37377.5	110412	98418.1	132704	145733	138820	118076	49720.4	74484.1	82774.1	107664	0	122209	127608	165296	63743
PE 34:0	228559	238055	187278	169065	162888	176767	162533	173480	153274	208917	215187	198704	207079	216938	189398	179679	161433	176475
PE 34:1	611080	635943	483894	581672	469289	407821	511126	512641	429707	603849	549743	496005	673111	599560	437121	514459	764917	635074
PE 34:1|PE 16:0_18:1	6.11153e+06	6.4925e+06	6.03352e+06	6.40155e+06	4.50708e+06	5.86181e+06	5.74258e+06	5.82507e+06	5.19095e+06	6.33209e+06	6.12568e+06	5.32236e+06	5.72929e+06	5.86158e+06	5.22318e+06	5.47673e+06	5.14874e+06	5.75689e+06
PE 34:2	6.55716e+06	7.1484e+06	6.98715e+06	7.2141e+06	5.71005e+06	6.61072e+06	7.09622e+06	7.3876e+06	5.91834e+06	8.04981e+06	7.09259e+06	6.27098e+06	6.75606e+06	7.08835e+06	6.78718e+06	6.80933e+06	6.37891e+06	6.77776e+06
PE 34:2|PE 16:0_18:2	6.55716e+06	7.02778e+06	6.9798e+06	7.1181e+06	5.71005e+06	6.62673e+06	7.0678e+06	7.27792e+06	5.93559e+06	8.05279e+06	7.09259e+06	6.25231e+06	6.7724e+06	7.0837e+06	6.79208e+06	6.8175e+06	6.37891e+06	6.77776e+06
PE 34:3|PE 16:0_18:3	1.60749e+06	1.72611e+06	1.7859e+06	1.8714e+06	1.40109e+06	1.7208e+06	1.50505e+06	1.25966e+06	1.62582e+06	1.75751e+06	1.93462e+06	1.62142e+06	1.72093e+06	1.66634e+06	1.497e+06	1.49706e+06	1.65764e+06	1.67031e+06
PE 34:3|PE 16:1_18:2	1.20871e+06	1.31433e+06	1.30923e+06	1.47533e+06	1.15648e+06	1.39114e+06	1.47871e+06	1.44016e+06	1.23788e+06	1.59142e+06	1.26862e+06	1.05476e+06	1.43755e+06	1.45921e+06	1.35394e+06	1.48684e+06	1.46601e+06	1.54079e+06
PE 34:4|PE 16:1_18:3	312129	346621	343185	448893	306615	415460	396533	353959	402550	342504	304394	298298	356642	380045	336594	406726	423264	439500
PE 35:1	356129	141655	233381	408765	233378	32907.1	94529.9	412619	238097	102943	24454.6	237536	317531	171880	384298	296024	268361	502524
PE 35:1_1	134462	59159.9	84400.6	134609	43635.1	196078	75777.4	144502	81220.6	22723.5	146882	93636.1	125094	192649	162525	23058.3	209522	181658
PE 35:2	111264	128972	109086	20161.6	18262.8	0	18990.4	126097	91149.6	7015.48	20662.1	104240	135487	142698	90448.7	146498	0	93836.2
PE 35:2|PE 17:1_18:1	238299	250721	241888	429866	187767	328369	209918	423662	415855	250845	130138	231232	317339	379398	313025	450164	244452	400428
PE 35:3	4.70187e+06	5.32276e+06	3.83191e+06	6.54384e+06	5.30345e+06	5.4199e+06	5.72867e+06	6.07911e+06	6.0245e+06	5.30763e+06	4.83842e+06	4.30108e+06	6.63995e+06	6.70374e+06	5.266e+06	6.40547e+06	7.57206e+06	9.06849e+06
PE 35:4	16441.4	18651.7	13176.2	14592.8	57922.9	42636.7	39696.3	46824.4	46939.6	20303.5	33370	30408.3	23389.5	61123.9	22333	18357.8	57577.1	32572.9
PE 36:0	437259	513972	407489	292374	286288	395792	251699	297331	262951	446876	341681	392812	579793	617852	301719	216859	424524	471960
PE 36:1|PE 18:0_18:1	2.39954e+06	2.46711e+06	2.21459e+06	2.47137e+06	2.14781e+06	2.51458e+06	2.52265e+06	2.49224e+06	2.08898e+06	2.20014e+06	2.19936e+06	2.11002e+06	2.37109e+06	2.36021e+06	2.31511e+06	2.47631e+06	2.34774e+06	2.75395e+06
PE 36:2|PE 18:0_18:2	1.0079e+07	1.0499e+07	9.91285e+06	1.52747e+07	1.13141e+07	9.91325e+06	9.9712e+06	9.43306e+06	1.19616e+07	9.31335e+06	1.21552e+07	8.59254e+06	9.9655e+06	1.34511e+07	1.30557e+07	1.11859e+07	9.39208e+06	1.46304e+07
PE 36:3|PE 18:0_18:3	6.25647e+06	6.25358e+06	6.61126e+06	7.75697e+06	6.25363e+06	7.20517e+06	6.36794e+06	5.18287e+06	7.09232e+06	6.03071e+06	7.27266e+06	6.31363e+06	6.66957e+06	6.71981e+06	5.70702e+06	6.23849e+06	6.94279e+06	7.07421e+06
PE 36:3|PE 18:1_18:2	5.22145e+06	5.58229e+06	5.94257e+06	5.87379e+06	4.78821e+06	5.41307e+06	5.56507e+06	5.71286e+06	4.87228e+06	7.11917e+06	5.46921e+06	4.86249e+06	5.6443e+06	5.85705e+06	5.54094e+06	5.79844e+06	5.53367e+06	6.04958e+06
PE 36:4|PE 18:2_18:2	5.34262e+06	5.55026e+06	5.61885e+06	5.61846e+06	4.41717e+06	5.28028e+06	4.86437e+06	4.08544e+06	4.63851e+06	5.87889e+06	5.52997e+06	5.16766e+06	5.27555e+06	5.30968e+06	4.73908e+06	4.6064e+06	4.75498e+06	4.88917e+06
PE 36:5|PE 18:2_18:3	1.93975e+06	1.99247e+06	2.19582e+06	2.17471e+06	1.75013e+06	2.09968e+06	1.77796e+06	1.59129e+06	1.8401e+06	2.02762e+06	2.19415e+06	1.91673e+06	2.03109e+06	1.9885e+06	1.7024e+06	1.74647e+06	1.73558e+06	1.93413e+06
PE 36:6|PE 18:3_18:3	500420	527857	608130	693918	520849	643272	530014	405657	617786	537402	630587	544874	602400	596841	498589	491086	589853	610320
PE 37:1	39744.5	8382.8	62103.9	41187	37996.7	50062	82739.7	37035.7	36065.2	30207.5	45781.2	24430.6	74518.7	22444.8	21048.4	42026.8	80042.7	64765
PE 37:1_1	8462.99	12011	51607	14022.3	6720.27	0	0	0	2688.1	6163.8	50380.8	13979.5	28913.5	49814.2	0	0	0	11570.5
PE 37:2	25661.6	31236.7	43042.4	79482.8	98708.9	71650.4	46592.2	95674.1	86528	15782.5	36182.3	10652.9	112542	0	32070.7	104565	54168.3	111589
PE 37:3	1.13774e+06	1.19432e+06	1.0201e+06	1.57391e+06	1.20194e+06	1.40386e+06	1.36388e+06	1.28614e+06	1.51784e+06	1.14194e+06	1.14006e+06	1.08321e+06	1.63597e+06	1.54847e+06	1.23916e+06	1.48471e+06	1.58714e+06	2.14912e+06
PE 38:1	363873	353037	309090	425284	336562	420256	428340	459558	441142	290231	306917	237902	404343	375545	387100	429741	402911	460467
PE 38:2	98338.7	218523	127721	236132	95134.1	127566	136686	163229	88343.2	200015	181892	179079	259972	235118	213147	262598	192542	176363
PE 38:3	146272	130418	162812	176174	138236	179691	150245	151027	176404	136826	140160	152051	168863	192904	49201.9	162127	169212	212470
PE 38:5	2.06499e+06	2.09814e+06	2.17205e+06	2.23682e+06	1.64679e+06	1.379e+06	1.95434e+06	1.78209e+06	1.65486e+06	1.93329e+06	1.19147e+06	1.50376e+06	1.94261e+06	1.92756e+06	1.53477e+06	1.71134e+06	2.13715e+06	1.96248e+06
PE 38:7	27502.6	42715	64466.8	88043.7	59504.5	77241.8	60385.1	53907.5	60136.7	78242.3	80293.1	65594.8	53711.9	75429.9	71508.2	51187.9	54998.8	48073
PE 38:8	33378.3	49524.7	44953.4	58642.3	62012.9	5055.41	3223.47	96584.8	27028.5	34067.8	70076.8	89204	24832.7	4073.01	72390.5	11686.3	6126.9	6700.27
PE 40:1	37703.2	13961.3	29142.5	44870.7	58211.9	29748.7	22684.7	41277	44457.7	43755.6	0	40727.8	3417.68	3994.25	68392.7	63516.4	8938.86	7961.99
PE O-32:0	14670.1	15915.1	21153.1	9420.46	7371.51	16651.6	14139.1	15385.8	13167.3	21246.7	12900.5	21748.3	16501.9	18515.8	18331	16088.5	20898.5	22033.5
PE O-32:1	26317.4	22060.3	30018.1	36694.3	26130.1	39538.8	36362.6	39566	8764.37	22742.6	22547.3	23715.3	8752.01	38919.4	34628.5	38353.6	37387.4	48143
PE O-34:1	542501	528207	434198	483918	460304	445319	620635	728961	439290	528644	397070	475088	531518	568924	546477	681844	552351	580582
PE O-34:3	11876.7	6155.15	7658.63	2763.54	8000.47	15257.5	3966.54	5599.49	10205.6	5716.6	7635.89	29038	4678	7486.36	5410.87	15375	5778.74	32076
PE O-35:2	17513.5	18964.6	47152.3	0	39232	21476.1	31159.7	0	13450.2	0	12498.9	78788.5	20935.9	28007.4	28313.3	33458.9	39673.2	14751
PE O-35:3	75721.7	21803.8	1344.82	1936.5	1732.01	27477.5	50810.5	33034.7	5740.49	23620.6	10288.3	32257.8	39850.2	17478.1	13740.7	9455.62	69195.9	3185.63
PE O-35:5	8887.82	0	10945.4	5560.67	7108.33	4906.12	1666.26	10375.5	8574.1	10555.3	12644.5	6287.96	2328.23	4959.09	17898.6	4353.58	12504.1	8753.08
PE O-36:1	1.13154e+06	1.21025e+06	1.07586e+06	1.28658e+06	1.08578e+06	1.14558e+06	1.33777e+06	1.39815e+06	1.07432e+06	1.12363e+06	946860	1.10682e+06	1.36935e+06	1.32488e+06	1.18504e+06	1.47256e+06	1.33126e+06	1.40963e+06
PE O-36:2	9.18235e+06	9.80472e+06	9.14785e+06	1.07244e+07	8.59132e+06	9.72947e+06	1.0389e+07	1.17813e+07	8.1487e+06	8.97895e+06	7.31035e+06	8.60065e+06	1.04052e+07	1.02323e+07	1.01351e+07	1.21654e+07	9.76414e+06	1.05542e+07
PE O-36:3	1.28226e+07	1.30883e+07	1.41278e+07	1.70367e+07	1.34005e+07	1.57765e+07	1.41332e+07	1.24969e+07	1.52191e+07	1.29881e+07	1.32609e+07	1.34376e+07	1.36864e+07	1.36093e+07	1.34381e+07	1.4545e+07	1.49936e+07	1.49918e+07
PE O-36:4	37367.1	3019.13	18831.2	27777.8	33206.6	28292.7	25854.1	14131.6	18912	27915.1	40300.8	26051.7	2356.52	16880.1	22019.8	19739.8	9305.37	0
PE O-36:4_1	16568.1	0	5843.84	36280.5	20242.9	26801.2	38615.6	2831.51	30334.8	17108.8	0	26051.7	22771.9	16880.1	17776.6	30079.9	21074.1	8147.9
PE O-36:4_2	163289	175679	146631	141841	58904.1	135691	167265	217836	108033	115337	112679	131107	165533	172717	165787	183192	163093	190477
PE O-36:5	33009.6	36913.1	24385.5	34943.4	44096.9	36808.4	50344	22042.8	21686.9	37411	11413.1	37600.5	28018.5	32181	45777.5	61619.7	34061.1	56103.8
PE O-37:2	4529.46	9324.65	2531.59	4278.19	0	4844.77	12682.5	1406.96	0	1920.64	6529.68	2333.05	2247.66	8115.08	7846.06	5799.17	3775.17	8895.55
PE O-37:3	7469.52	7139.87	1397.76	5127.13	987.226	5470.95	5590.55	22381.5	2607.43	0	2818.75	1107.26	2145.55	10302.5	0	4751.05	11094.6	12739.6
PE O-38:1	28455.2	26691.8	27987.4	40667	104907	46567.1	179249	126310	71809.3	69798.3	71377.5	17850.1	135843	71656.2	75619.2	113424	118555	140596
PE O-38:2	627016	679309	626344	684005	615063	627670	715650	760277	500202	593792	531739	588720	653816	707506	667899	751713	592908	749100
PE O-38:3	763812	747406	779086	873004	781908	832971	731636	646284	745753	671334	678501	729382	703415	790266	691881	734135	732497	833470
PE O-38:4	330102	364982	316604	371205	332589	326877	398256	429952	331903	342864	260777	313258	390781	413866	350874	411020	393535	430939
PE O-38:6	2.34128e+06	2.31862e+06	2.39037e+06	2.7057e+06	2.46473e+06	2.66594e+06	2.54785e+06	2.29368e+06	2.52171e+06	2.28766e+06	2.36141e+06	2.36466e+06	2.57532e+06	2.55861e+06	2.32929e+06	2.37292e+06	2.61452e+06	2.68379e+06
PE O-39:6	2.34149e+06	2.16205e+06	2.07816e+06	2.07487e+06	2.32238e+06	2.21978e+06	2.33469e+06	2.0778e+06	1.84999e+06	2.05834e+06	2.18468e+06	2.02326e+06	2.5319e+06	2.31918e+06	1.99875e+06	2.07803e+06	2.24107e+06	2.44651e+06
PE O-40:5	238844	195036	191232	220026	201399	202839	210531	230478	195285	191170	162578	173447	248068	229938	224461	222403	194034	219553
PE O-41:11	102740	33267.7	44056.6	44015.1	85715.3	117709	115215	129340	36391	98542.5	24444.5	75987.9	127858	120074	109836	124570	100741	45107
PE O-42:8	92935.3	90229.7	82067.4	111895	98130.8	56770.6	53851.6	54078.1	85265.3	81278.8	28931.1	104688	51942.9	110408	49832.4	35826.2	40180.7	127822
PE P-36:2|PE P-18:0_18:2	72908.7	37748.6	54522.5	168278	30390.6	67227.4	162462	127087	28564.4	78085	36870.2	43705	76646.3	185523	62222.3	62131.4	8883.05	58152.4
PE P-36:3|PE P-18:0_18:3	41842.3	34425.4	58652.9	63768.7	68831.5	60229.5	92321.3	41290.2	41636.5	60724.1	18343.6	37542.4	49308.6	15782.7	73351.2	59258	43714.3	66533.7
PE P-36:5|PE P-18:3_18:2	44824.7	47342.7	40540.3	42718.3	51370.1	49193.8	42822.5	60378.4	31341.2	45299.5	38565.1	37566	40727.9	31591.5	45621.3	54957.1	41175.7	50803.3
PE P-36:6|PE P-18:3_18:3	45346.6	57536.2	62915.9	65170.4	45936	56809.5	52210.4	42771.6	54955.2	48460.5	50509.9	52344.5	58354	48451.4	45600.6	63609.3	52751.2	47799.9
PG 14:0_16:0	294734	314026	357072	303381	316878	261926	324220	297497	261781	539660	297355	259270	356916	358425	256223	257576	378004	256613
PG 14:0_16:1	107091	149136	142142	177174	145585	131238	156523	160371	151025	170634	158895	117365	105598	135106	165142	142500	200367	150973
PG 15:0_16:0	77462.8	61377.4	67153	108752	128320	73993	66110.4	74404.8	87957.1	68857	61272.4	35024.7	92916.3	151949	96685.3	85858.4	273595	145785
PG 16:0_16:0	1.5975e+06	1.67296e+06	1.6404e+06	1.32539e+06	1.31877e+06	1.04681e+06	1.02181e+06	1.03681e+06	814978	2.15085e+06	1.2597e+06	1.18992e+06	1.38483e+06	1.56152e+06	935666	1.02501e+06	1.44598e+06	1.01538e+06
PG 16:0_16:1	4.52301e+06	5.05248e+06	4.27117e+06	4.66973e+06	4.23219e+06	3.22922e+06	3.96872e+06	4.13985e+06	3.45684e+06	5.46014e+06	4.09303e+06	3.79019e+06	4.67275e+06	5.20333e+06	3.30417e+06	3.74445e+06	5.21195e+06	4.37439e+06
PG 16:0_17:0	180938	98140.3	214096	260173	333689	256159	279101	282469	288710	292881	201283	166640	130092	303789	290097	259930	320912	306778
PG 16:0_18:1	1.02372e+07	1.0734e+07	1.09102e+07	9.90636e+06	9.72455e+06	7.81132e+06	9.10797e+06	9.42103e+06	7.75552e+06	1.37569e+07	8.91735e+06	8.28451e+06	9.99249e+06	1.18742e+07	7.55023e+06	8.64225e+06	1.17528e+07	1.04483e+07
PG 16:0_18:2	8.16014e+06	8.93392e+06	9.04736e+06	8.44451e+06	5.77984e+06	5.34179e+06	6.0987e+06	5.53918e+06	5.28799e+06	1.24171e+07	6.9682e+06	6.01052e+06	7.83154e+06	9.82223e+06	5.95555e+06	4.29879e+06	7.67039e+06	5.64752e+06
PG 16:0_18:3	1.88835e+06	1.83284e+06	2.02338e+06	1.89625e+06	1.44586e+06	1.36923e+06	1.22717e+06	1.05997e+06	1.27414e+06	2.10812e+06	1.76873e+06	1.50839e+06	1.79824e+06	1.91276e+06	1.20398e+06	1.19344e+06	1.76734e+06	1.38694e+06
PG 16:1_16:1	372387	436207	412408	449487	380965	372137	459784	479446	428679	512777	499344	395815	342115	437143	458466	443940	604507	522767
PG 16:1_18:2	3.15209e+06	3.99163e+06	3.19586e+06	3.86938e+06	2.49895e+06	2.4072e+06	3.02391e+06	2.85989e+06	2.40995e+06	5.56845e+06	2.67075e+06	2.54246e+06	3.72639e+06	3.80876e+06	2.69633e+06	4.16277e+06	2.57005e+06	3.96584e+06
PG 16:1_18:3	273202	262782	274593	312966	261398	240782	218693	194898	257539	297471	294800	251254	299630	343100	221352	232307	401878	272879
PG 17:0_16:1	75893.9	220913	24544.5	249653	260813	150666	232159	229676	148173	33842.6	59207.2	18368.4	50063.8	13065.7	172802	130523	518003	336770
PG 17:1_18:2	342504	256956	243299	387402	352147	246637	333215	322181	257192	219012	259095	215844	347720	330197	331195	292801	360513	417218
PG 18:0_18:1	246823	267390	259432	352791	261707	180611	306391	286358	218544	199941	176954	171398	295120	390059	167125	257367	608731	407509
PG 18:0_18:2	3.00375e+06	3.0761e+06	3.31507e+06	3.18932e+06	3.07832e+06	2.90523e+06	2.47149e+06	2.44949e+06	3.21226e+06	3.00242e+06	3.07145e+06	2.89732e+06	3.16561e+06	3.18756e+06	2.58413e+06	2.60202e+06	3.01532e+06	2.36672e+06
PG 18:0_18:3	651066	643359	741887	786913	649475	352258	598269	472449	692636	561631	715432	678248	656996	366231	555638	605489	810124	645020
PG 18:1_18:1	4.14365e+06	4.1434e+06	3.84119e+06	4.1234e+06	4.53369e+06	3.19782e+06	4.42441e+06	5.07972e+06	3.67382e+06	3.86722e+06	3.05291e+06	3.20513e+06	4.48893e+06	5.33832e+06	3.21498e+06	4.46256e+06	6.37625e+06	5.33159e+06
PG 18:1_18:2	8.89712e+06	9.52802e+06	8.49065e+06	8.77727e+06	6.77596e+06	5.38713e+06	6.35456e+06	6.39848e+06	5.15512e+06	9.42958e+06	6.60466e+06	6.44612e+06	8.87489e+06	1.09324e+07	6.24448e+06	6.71791e+06	1.17673e+07	8.34037e+06
PG 18:2_18:3	1.34728e+06	1.20151e+06	1.52037e+06	1.32135e+06	1.14576e+06	1.19637e+06	997655	776845	1.13839e+06	1.31536e+06	1.56001e+06	1.37371e+06	1.13194e+06	1.09446e+06	1.00132e+06	926044	1.09551e+06	1.00306e+06
PG 18:3_18:3	79571.5	80075.2	89352.4	89532	70230.5	71595.7	61394.9	34629.7	85169.2	75153.5	99929	76672.2	79396.2	99776.1	55822.9	45663.4	133769	80633.5
PG 31:1	12315.8	21230.3	50388.9	43561.2	27471.2	22652.2	31114.2	60198.7	77282	20415.8	51807.3	34553.5	22185.9	72290.8	32372.9	31858.9	39203.9	29745.8
PG 36:2	46878.1	31480.7	49552.1	44707.3	43294.8	60788.3	57788.7	28630.6	27239.7	37519.4	6242.31	22848.9	0	20251.6	43579.3	33314.8	48292.1	1430.27
PG 36:3|PG 18:1_18:2	74572.4	101121	98266.4	109774	83647.8	93054	95720.9	86637.2	64185.7	111041	95548.7	83094.3	82869	114113	94062.1	93142.3	94368.7	101834
PG 36:4	7.11387e+06	6.78902e+06	7.16765e+06	6.40589e+06	5.60957e+06	5.02025e+06	5.08328e+06	4.54337e+06	4.88011e+06	7.34739e+06	6.38785e+06	5.81875e+06	6.45306e+06	6.86755e+06	5.17177e+06	4.96291e+06	6.55719e+06	5.83357e+06
PG 36:4|PG 18:2_18:2	81988.5	77348.5	82503.9	90305.3	89131.7	57340.5	75617.3	67630.1	77408.1	95591.6	63353.9	82888.7	86838	77220.3	76230	68158.1	70693.8	77871.2
PG 36:5	15018.4	17705.3	17466.9	15861.7	14268.8	18779.5	20262	11828.3	15539	14729.8	15089.5	16603.3	13900.8	16214.5	14947	14628.9	12262.9	11948
Phosphocholine	5401.1	8613.65	12807.4	13660.1	20823.9	20136.2	17293.6	15497.6	21667.9	15637.9	7703.57	28006.1	6581.82	5005.28	35765.6	20463.7	8783.83	3844.05
Phosphocholine_1	16027.9	21948.5	29440.5	25440.4	37403.3	34013.5	40095.1	35587.8	42198.7	21666.8	17442.3	43465.5	15800.6	14505.9	57476.7	50262.4	31359.8	12771.7
Phosphocholine_2	19648.6	26544.8	36118.5	28992.4	46346.5	49234.6	56391	38832.5	43463.3	29256.8	21670.9	50130.2	13722.1	17077.6	63255.2	64219.9	30308.5	18048.9
Phosphocholine_3	3573.66	5722.47	7119.87	3181.83	11992.7	10805.9	10367.4	8916.58	13829.7	4160.03	4276.48	13556.9	0	0	18914.7	13565.5	6143.72	0
Phosphocholine_4	20348.6	16680.8	25910.4	21346.6	34116.8	36086.9	35605.6	24189.7	31101.6	24703	16921.4	46467.6	11515.9	18045	63642.6	34604.3	23057	8289.36
PI 14:0_18:0	441765	260249	427356	139830	338792	516989	342007	453318	437352	297691	615333	593082	176607	171654	475391	227177	110741	142114
PI 14:0_18:3	87834.4	60504.8	91778.4	58045.1	94984.6	92871.7	55448.3	84181.3	107167	75297.2	125953	116095	75511.4	64530.5	128434	67395.3	44678.4	52766.7
PI 15:0_16:0	137112	19825.6	127954	92969.6	220320	227377	231037	265478	312689	90524.4	136798	127556	91030.8	48943.6	206277	142688	41063.7	127344
PI 15:0_16:1	135088	119869	92870	103253	205704	128216	135815	158378	78254.4	72243.7	95564.6	95445.1	81973.4	101563	147314	86812.4	87683.8	63423.3
PI 15:0_18:3	40955.3	21672.7	46512.9	24837.5	52734.9	69597.5	23583.2	35909	50124.4	30496.6	49987.2	54363.1	26113.7	22914.5	50293.5	38789.6	6964.63	20064.8
PI 16:0_16:1	7.05777e+06	4.90897e+06	8.70332e+06	3.97836e+06	7.25875e+06	9.47311e+06	8.39645e+06	9.76888e+06	1.04115e+07	6.09166e+06	1.23712e+07	1.01415e+07	3.68022e+06	2.84842e+06	9.52303e+06	5.41237e+06	1.82717e+06	2.72533e+06
PI 16:0_17:0	771916	541397	802589	419523	975273	973781	898259	1.14086e+06	1.0733e+06	477841	909675	883113	395930	416309	923216	662362	374313	504491
PI 16:0_18:0	422899	336680	539116	146592	366426	530108	401583	515048	444238	334616	561647	598173	266530	73666.8	498451	251296	157136	222106
PI 16:0_18:1	5.43482e+06	3.56639e+06	6.49539e+06	3.22275e+06	5.36822e+06	6.50626e+06	6.6445e+06	7.22529e+06	6.7525e+06	4.48218e+06	7.62995e+06	6.95688e+06	3.64349e+06	2.77364e+06	7.6495e+06	3.49623e+06	1.80553e+06	3.08797e+06
PI 16:0_18:2	1.17506e+07	8.04712e+06	1.30779e+07	4.99523e+06	1.08201e+07	1.18692e+07	1.03323e+07	1.22041e+07	1.16054e+07	8.97309e+06	1.50962e+07	1.38734e+07	7.9115e+06	5.46132e+06	1.06398e+07	7.02786e+06	3.20576e+06	5.02967e+06
PI 16:0_18:3	4.18774e+06	2.9398e+06	4.84893e+06	2.28906e+06	3.55089e+06	4.62232e+06	3.52434e+06	3.4423e+06	4.44958e+06	3.61973e+06	5.85885e+06	5.57566e+06	2.87356e+06	1.91877e+06	3.70788e+06	3.08472e+06	954426	1.87763e+06
PI 16:1_18:1	5.29051e+06	3.54258e+06	6.61295e+06	3.55765e+06	5.0221e+06	7.01207e+06	6.50937e+06	8.12858e+06	7.70307e+06	4.41927e+06	8.82037e+06	6.92461e+06	3.22413e+06	2.3937e+06	7.31835e+06	4.59607e+06	1.44676e+06	2.53503e+06
PI 16:1_18:2	2.6121e+06	1.92176e+06	3.06335e+06	1.46606e+06	2.24121e+06	2.79795e+06	2.34517e+06	2.65272e+06	2.65881e+06	2.33735e+06	3.7143e+06	3.14607e+06	1.73002e+06	1.33013e+06	2.71487e+06	1.75931e+06	834802	1.12035e+06
PI 16:1_18:3	984572	693341	1.02553e+06	645876	879063	1.07229e+06	807533	796898	1.06794e+06	724588	1.26195e+06	1.10621e+06	721620	598474	866643	649471	401125	520403
PI 17:0_18:1	1.39343e+06	629839	1.29276e+06	852934	1.7315e+06	1.56208e+06	1.57005e+06	2.09085e+06	1.9758e+06	814169	1.22985e+06	1.2559e+06	932259	527871	1.58849e+06	1.25147e+06	601686	1.06835e+06
PI 17:0_18:2	1.17414e+06	793606	1.27035e+06	991205	1.46592e+06	1.50508e+06	1.49972e+06	1.73681e+06	1.65591e+06	842960	1.30236e+06	1.23926e+06	967531	720331	1.53027e+06	1.19881e+06	772224	1.12346e+06
PI 17:1_18:2	592146	370849	712444	481621	788121	901297	748554	774079	911039	440627	867385	712684	435780	377361	783363	642430	319155	486356
PI 17:1_18:3	194192	149238	244933	139299	278494	313348	238853	299927	343741	159077	355678	304718	143843	145469	284991	212554	107601	149763
PI 18:0_18:1	979955	673369	1.07671e+06	468131	1.06829e+06	1.22133e+06	1.03107e+06	1.36668e+06	1.28249e+06	652090	1.31922e+06	1.11609e+06	655897	520144	1.26378e+06	634574	379219	626157
PI 18:0_18:2	2.09153e+07	1.33736e+07	2.42547e+07	9.94277e+06	2.26713e+07	2.45304e+07	2.00309e+07	2.72093e+07	2.47183e+07	1.3333e+07	2.62392e+07	2.67585e+07	1.55153e+07	1.17439e+07	2.2768e+07	1.40288e+07	7.31451e+06	1.09169e+07
PI 18:0_18:2_1	2.70926e+06	2.16892e+06	3.03e+06	1.67966e+06	2.90207e+06	3.46398e+06	3.06395e+06	4.17094e+06	3.71528e+06	1.88508e+06	3.64264e+06	3.12241e+06	1.94069e+06	1.81549e+06	3.35787e+06	2.03698e+06	1.30509e+06	1.78792e+06
PI 18:1_18:2	2.95095e+07	1.93917e+07	3.34708e+07	1.54374e+07	1.60112e+07	3.01616e+07	2.6879e+07	1.93671e+07	2.97737e+07	2.28093e+07	3.50634e+07	3.36262e+07	2.08033e+07	1.57604e+07	3.11323e+07	2.19328e+07	9.75928e+06	1.48032e+07
PI 18:1_18:3	4.3024e+07	2.85226e+07	5.04999e+07	2.41562e+07	4.15716e+07	5.01091e+07	3.95503e+07	4.11887e+07	4.93611e+07	3.66806e+07	6.0597e+07	5.78356e+07	2.89833e+07	1.9941e+07	4.69493e+07	3.68769e+07	1.07839e+07	2.04821e+07
PI 18:1_20:4	175885	109540	182081	109772	140828	138361	120795	110070	171510	113993	212487	217383	51393.3	42344.5	155808	96489.4	45243.3	51375
PI 18:1_20:5	198431	103151	204263	125764	177595	225289	137044	119880	208606	184451	341850	216933	198083	73564.7	227268	73178.6	158207	112686
PI 18:2_18:3	9.1666e+06	6.04814e+06	1.03927e+07	4.95701e+06	8.08491e+06	9.96499e+06	6.94781e+06	6.70696e+06	9.53704e+06	6.83551e+06	1.3212e+07	1.15177e+07	5.40481e+06	4.39545e+06	8.25529e+06	5.35556e+06	2.9886e+06	3.73887e+06
PI 18:3_18:3	3.25184e+06	2.32224e+06	4.20827e+06	2.09589e+06	4.29213e+06	5.53563e+06	3.16224e+06	2.29097e+06	5.99732e+06	2.81246e+06	6.39806e+06	6.37522e+06	1.94731e+06	1.57723e+06	4.20617e+06	2.91878e+06	954490	1.78384e+06
PI 18:3_20:5	84088	43621.3	82353.9	3199.47	20789.2	90797.6	83397.8	67948.4	131403	115581	64696	100841	28625.4	87845.2	56607.6	76190.1	3021.94	6894.35
PI 18:3_22:5	90333.6	30870.7	165768	24949.2	136192	207936	121204	132566	210406	65470	270487	260501	55727.1	35473.6	202597	102616	25546.1	25537.7
PI 20:0_18:2	185374	82157.8	171165	90114.1	40388.1	61862.2	164109	239359	172349	121788	139505	168714	147036	118006	136944	96195.4	88465.8	123910
PI 20:1_18:2	349906	212505	314749	102524	314436	302712	251840	331230	300094	230235	379229	351813	240715	218379	287615	170951	141500	175396
PI 31:1	87495.4	114009	145736	65532.2	151182	204997	197079	265733	247134	60375.7	211268	79364.9	105011	44263.8	202093	200692	63579.3	129560
PI 32:1	64067.8	56162	84882.7	43657.2	67674.1	75686.7	45158.3	108214	85330.8	57409.1	93910.2	86221.4	41374.7	24766.9	84280.3	55688.5	31125.3	45440.9
PI 32:2	2.89303e+06	1.96802e+06	3.94452e+06	1.84357e+06	2.80425e+06	4.01515e+06	3.35469e+06	3.8725e+06	4.20951e+06	2.49874e+06	5.22149e+06	4.01858e+06	1.57613e+06	1.19502e+06	3.54735e+06	2.35901e+06	759423	1.18085e+06
PI 33:1	232084	148077	506337	292558	548032	534192	522751	642029	659456	320122	601262	519778	279973	262594	528443	351932	291727	325216
PI 33:2	389280	336851	461492	345636	479319	562268	550205	673674	596236	262292	599986	541089	342129	282814	433569	507324	261670	61766.5
PI 34:1	113507	78937	151172	100168	112853	138525	135344	139105	136120	103142	154693	137798	87303.4	69038.5	158251	129234	73175.3	99580.1
PI 34:2	217776	45034.6	229905	133290	192788	233251	238192	129347	221571	200234	263996	207400	114896	125155	132632	188963	98834.9	116112
PI 34:3	46785.4	35530.6	51155.4	26288	35114.3	32606.4	36394.7	60331.9	52726.6	50890.8	43613.1	48023.1	24680	25648.4	50565.6	42090.5	14442.3	19325.4
PI 34:3_1	60457.3	33309.5	72553.8	42193.6	48065.8	53482.4	44114.1	64335.5	69402.1	63924	61726.1	81651.9	36163.7	28870.7	63040.6	50062.4	19596.8	18181.1
PI 34:4	18505.2	11325.8	19329.2	10695.4	17626.4	22672.1	17105.1	17799.4	23149.6	12789.3	20881.6	21136.8	9989.62	7510.8	17711.1	13946.4	3915.42	4368.21
PI 35:0	371572	177607	253116	84058.7	325011	251342	326426	398327	283298	139435	324854	269612	186262	115130	388531	198667	86415.3	160025
PI 36:2	161542	133068	175552	71512.7	167604	60232.4	176611	194783	165890	147012	182648	167345	51507.5	86679.7	190803	152421	67056	104350
PI 36:3	9.24321e+06	5.92796e+06	1.09073e+07	5.06155e+06	1.00973e+07	1.10399e+07	7.95027e+06	8.08721e+06	1.04427e+07	5.73801e+06	1.25125e+07	1.17389e+07	7.07183e+06	5.7224e+06	9.25094e+06	6.13747e+06	4.12246e+06	5.4255e+06
PI 36:3_1	127750	94247.5	153595	91450.2	127656	165981	135440	132018	134917	92009.7	159164	153510	92591.6	71204.4	146771	103117	63083.2	57036.4
PI 36:4	520728	409299	665620	346399	493929	634738	574650	555778	588840	470497	641413	632397	329575	287359	596928	473507	229193	287794
PI 36:5	157742	131571	192451	94040.1	142187	171599	160000	148973	161690	142565	187547	170785	94885.9	79578.1	160232	124555	63942.8	83811
PI 36:6	45505.7	28636.9	51709.8	26993.5	42874.8	53608.9	45735.3	32217.6	44576.1	28105.7	51778.5	46810.1	20141.7	16609.1	39029.9	31674.5	17342.3	21350.5
PI 37:2	226094	181701	344382	211906	399182	425756	354091	466025	499911	216762	384438	303828	273849	201349	440723	280287	265895	260185
PI 38:4	26025.3	63217.4	85827.6	30381.7	65628.3	75370.4	53784.2	47926.7	59273.1	55096.9	84813	91116.6	43835.6	48896.9	52412.3	24333	48006.7	38917.8
PI 38:7	84472.3	44356.3	104756	76386.8	57303.5	77950.8	36633.7	47037.6	58414.9	83050.6	145211	108077	96469.5	36096.5	74305.7	8352.47	26791.2	40502.8
PI 67:2	15151.2	15523.5	4319.28	48314.5	7813.26	21432.2	45200.2	8457.47	31113.2	16989.3	11903.5	7575.43	11406.2	10859.5	29280.1	9593.42	42767.7	6115.22
PI-Cer 39:7;O2	11854	20223.9	9022.4	5803.66	8336.5	12491.5	17179.8	10620.6	11924.7	19975.2	72569.6	7913.27	1689.07	39202.2	8210.32	5012.89	7262.48	1510.82
PI-Cer 39:8;O2	13870.8	16226.7	6646.74	15808.4	9948.08	2304.29	7183.4	24329.7	20575.6	12138.6	5081.53	32510.6	13906.9	11625.3	1200.79	14444.5	1730.04	10544.1
PI-Cer 41:7;O2	10927.8	11604.2	3201.16	2285.11	1259.12	55260.6	2194.05	1437.67	15952.9	2771.79	6629.5	3461.07	9583.2	0	17812.8	1413.64	17764.9	11162.2
PS 16:0_18:0	3948.31	42008	0	13431.4	37668.4	45020.8	12201.5	33306.7	12921.3	18770.7	95381.4	12044.3	0	16083.3	9353.57	12500.1	10189.1	6264.37
PS 16:0_18:2	417342	309692	157202	269012	447923	568700	502769	93917.3	242990	28551.1	914155	318934	226885	0	509167	300546	0	0
PS 16:0_18:3	779174	859468	1.46475e+06	875269	1.17265e+06	1.31156e+06	1.16615e+06	1.45188e+06	1.26422e+06	931070	1.40279e+06	939943	801814	172538	1.17581e+06	988758	86956.1	608280
PS 18:0_18:1	1.37377e+06	829127	1.77567e+06	939380	1.52578e+06	1.93186e+06	1.54285e+06	1.82945e+06	1.96173e+06	810104	2.06611e+06	1.90881e+06	763969	476359	1.61822e+06	894578	456729	661281
PS 18:0_18:1_1	93389.9	9849.89	131963	65498.9	115835	106784	143295	95003.4	205196	31799.7	128840	182567	23507.4	2818.74	147664	110162	8296.93	26520.4
PS 18:0_18:1_2	84336.3	35560.3	62843.6	16600.7	49821.6	28998.4	60067.3	65222.4	37513.9	34311.1	50167	58893.8	3400.36	73299.9	49951.4	34470.7	35201.2	49046.5
PS 18:0_18:2	453049	258494	618558	390907	555209	646675	601365	564717	582392	332328	589187	577349	228363	150682	574311	400585	20626.5	210363
PS 18:0_18:2_1	140836	65425.7	155448	96628.1	89011.1	109801	72645.8	83922	104329	101058	110702	98379.2	195118	137955	84925.7	65828.2	131785	82406.2
PS 18:1_18:1	4221.48	73170.3	117133	78391.3	118936	82736.6	50466.8	70865.9	55957.3	69120.5	69906.4	93316	4668.41	131212	64670.4	34051.8	132080	91592.4
PS 18:1_18:2	2.97682e+06	1.57925e+06	2.76762e+06	1.60149e+06	2.43844e+06	2.69834e+06	2.47391e+06	3.16892e+06	2.44296e+06	1.61019e+06	1.24846e+06	2.66829e+06	256035	1.02236e+06	1.84673e+06	1.99436e+06	760326	888810
PS 18:1_18:3	6.50489e+06	3.41976e+06	6.96046e+06	4.21981e+06	5.51426e+06	6.47901e+06	5.82179e+06	7.06316e+06	5.45903e+06	3.85894e+06	7.61128e+06	6.15783e+06	2.11248e+06	1.41182e+06	5.40702e+06	3.82766e+06	716889	1.71055e+06
PS 18:1_18:3_1	1.88636e+06	545093	881805	1.27599e+06	700402	1.59093e+06	1.04301e+06	1.02607e+06	1.93025e+06	1.64716e+06	2.60746e+06	1.27146e+06	979904	586524	1.64483e+06	730515	0	308245
PS 18:2_18:3	9.25782e+06	6.2607e+06	1.13251e+07	6.08447e+06	8.22832e+06	9.83038e+06	9.02452e+06	9.22752e+06	9.45769e+06	6.18795e+06	1.15928e+07	1.14617e+07	4.78946e+06	3.21536e+06	8.25369e+06	7.418e+06	1.98823e+06	3.57396e+06
PS 18:3_18:3	4.18163e+06	3.51512e+06	6.20877e+06	5.04912e+06	5.13432e+06	6.5938e+06	5.43431e+06	4.13318e+06	6.48362e+06	3.56604e+06	7.65606e+06	6.60189e+06	2.60017e+06	1.87507e+06	3.49533e+06	4.40871e+06	1.84004e+06	2.36796e+06
PS 18:3_18:3_1	36796.6	58875.4	18338.2	11798.8	43251	40599.9	41421.3	38270.5	39160.2	16713	20637.9	35115	44005.7	24891.8	18675.4	14072.7	0	36169.7
PS 34:2	1.81444e+06	631235	1.0432e+06	1.16245e+06	1.49451e+06	896689	836456	2.02383e+06	1.07823e+06	1.14079e+06	1.58579e+06	934416	1.0229e+06	709543	905200	1.11194e+06	497036	646805
PS 34:2_1	652267	638672	346489	395045	627200	816216	535638	250463	362104	210832	779527	473215	502209	9853.37	278772	6094.38	457337	659685
PS 35:0	24313	84856.4	10972.4	42130.7	18539.6	75881.6	18697.3	25233.6	9401.75	15504.1	6853.98	26598.1	123906	104166	10184.3	48267.4	38392.8	13512.1
PS 35:1	45605	47201.5	5891.24	29267	5746.87	4548.21	17540.9	2224.3	26634.4	2564.77	2477.31	4582.03	22738.9	27902.8	27858	26574.2	9057.54	23258.2
PS 35:2	70894.3	91729.8	26528.6	26017.8	20879.4	15039.5	47985.4	109438	53360.6	90016.9	13603.2	14542.6	140328	4142	4754.43	81224.4	72280.1	29732.4
PS 36:2	8.86805e+06	5.25649e+06	1.12727e+07	5.93901e+06	9.26265e+06	1.07258e+07	9.34339e+06	1.17709e+07	1.0521e+07	5.80764e+06	1.20316e+07	1.10531e+07	4.96485e+06	3.04985e+06	9.43082e+06	5.78399e+06	2.37399e+06	3.80146e+06
PS 36:2_1	4388.48	2235.96	1854.64	5727.43	3222.76	3812.17	5166.51	6141.45	0	5563.96	6546.83	2580.15	0	1220.29	5570.97	3984.49	0	2665.01
PS 36:3	2.62507e+06	2.13167e+06	4.54825e+06	2.69044e+06	3.92472e+06	5.66869e+06	4.28868e+06	4.60688e+06	5.59773e+06	2.20908e+06	1.52046e+06	5.01266e+06	348458	907046	2.81236e+06	2.9647e+06	455485	1.68998e+06
PS 36:3_1	2.96463e+06	1.94345e+06	3.31503e+06	2.2059e+06	3.20546e+06	3.01278e+06	2.80451e+06	2.92528e+06	3.04426e+06	1.78012e+06	3.42765e+06	3.25326e+06	1.99502e+06	1.42438e+06	2.46927e+06	1.85554e+06	1.41866e+06	1.52062e+06
PS 36:4	74880.4	13276.8	38741.2	6952.42	65775.9	49108	36947.4	59284.1	9223.13	0	0	33588.7	0	0	47425.9	2237.9	0	0
PS 36:5	270555	202036	298908	185169	235685	284279	301348	285324	262172	25231.3	302993	247055	136641	114890	241580	248018	95658.8	128374
PS 36:6	10547.5	152470	246897	159292	180379	230743	112849	197493	257244	175613	272716	208952	99925	78691	181127	187521	87322.8	111534
PS 38:2	4092.03	70772.7	458265	34603.2	0	37983.4	66666.2	29789.2	70657.5	0	9116.61	87936.7	195308	31722.4	30057.2	4384.96	15587.1	132326
SE 28:1/18:1	146337	177937	230929	174541	109788	171241	112398	93396.6	150036	212596	219757	190052	128986	119058	128873	87514.9	81184	65465.1
SE 28:2/21:3	7828.47	4556.36	1647.39	1869.68	1487.26	1019.38	3068.86	6430.73	2257.03	1902.96	5229.77	3273.35	5059	4480.77	1554.09	1619.32	2171.87	0
SE 29:1/14:0	42470.3	36124.3	36686.9	54835.4	42494.3	40319.9	39952.9	28926.1	52284.8	45565.2	31924.2	24810.1	68302.7	65908.6	46373.8	33766.4	40588.5	22990.8
SE 29:1/16:1	120874	143300	148068	141196	106645	131096	114163	80174.7	150392	177936	135418	144192	141543	122604	132860	87457.6	71781.7	70803
SE 29:1/18:1	752297	861819	1.04593e+06	1.056e+06	659740	919097	649629	543971	848778	1.13952e+06	919284	889822	703619	778979	744529	566089	563363	520695
SE 29:2/18:1	101545	113297	128607	126740	89932.9	119848	86760.7	59988.3	96826.3	136958	121748	117740	108900	101745	97733.9	69429.4	64565.5	67114.3
SL 40:5;O	7148.84	3137.5	9762.3	3395	1130.82	6931.61	1397.78	944.351	13076.5	2114.93	4481.83	11900.6	3925.11	1655.76	4368.32	0	7963.22	11543.1
SM 20:1;O2	2574.05	20961.1	4853.8	9520.64	3737.63	7958.31	4385.98	9855.2	10071.5	7339.3	4962.82	1081.28	3317.73	2195.25	3261.49	10200.3	4213.88	2122.28
SM 23:0;O2	0	6702.5	1562.39	3359	5905.23	3841.32	9113.39	1574.6	2023.4	5708.88	4062.24	11876.5	1379.7	2100.73	4052.72	8837.9	6041.17	2224.29
SM 35:2;O2	3276.05	1285.72	2223.36	4757.67	6675.51	2396.4	4374.81	961.99	7454.29	1366.14	4575.22	3558.3	0	3221.36	1246.31	7156.18	1304.49	3030.18
SM 35:2;O2_1	8744.53	2495.84	2223.36	1676.79	6532.04	9167.7	1121.53	3879.88	7719.99	4055.74	2961.36	4919.18	11691.7	1662.49	4968.03	1859.79	2759.06	3182.38
SM 36:5;O2	67129.1	141133	148628	190010	132977	134291	206171	154098	76899.4	167535	150027	162027	118765	166579	94580.6	128264	127469	107262
SM 37:3;O2	1869.83	2644.79	2132.27	10330.5	8187.77	2550.47	3306.47	2228.7	1261.65	1155.04	648.257	2537.07	3463.39	5775.43	2429.74	2967.93	7840.51	3309.7
SM 37:7;O2	173581	172270	225126	155670	115135	178498	196444	193855	181759	192699	164932	177800	52919.8	182703	186361	184090	128337	203384
SM 37:8;O2	22394.2	49585.7	28583.4	43199.6	20899.8	10406.2	26577.4	27702	6352.57	9547.99	7311.09	37529.9	35460.1	6319.77	16316.4	10756.8	29383.9	22586
SM 38:2;O2	27256.8	65560.2	80397.8	84974.3	23667	21364.9	107196	13958	37440.7	22270	39218.3	60804.5	113328	48733.6	81281	7536.18	100071	85827.4
SM 39:1;O2	1921.71	1336.61	0	1269.05	0	0	665.631	1322.81	0	1636.6	1613.78	0	7964.38	1901.72	0	0	1063.08	7216.79
SM 39:1;O2_1	7712.63	20296.5	21767.5	2211.04	6254.33	13236.5	9640.4	4078.11	4678.71	13116.1	5340.84	30863.1	4244.08	19878.3	4985.9	5921.26	4983.47	3448.48
SM 39:7;O2	92793	65841	77511.7	92089.8	57902.3	98036.5	260830	98956.8	76396.1	87262.3	41616.6	71474.5	0	112943	206183	14075.8	64534.3	109366
SM 39:8;O2	15653.6	7115.9	2015.7	3232.2	20647.8	41246.7	11900.8	10970.6	12182.6	14456	3277.1	14895.4	8046.12	4849.83	4886.68	4381.79	11348.3	5000.64
SM 41:2;O2	23258.3	1303.64	1929.13	6397.95	14149.4	3402.17	16697.2	16241.7	608.656	16626.8	4689.99	12489.9	0	1940.61	7179.22	6449.56	0	13183.1
SM 42:9;O2	3158.72	1723.43	3254.92	875.181	3892.43	1920.15	3011.01	870.445	650.311	3847.35	8464.8	2048.14	0	1170.08	1355.38	1906.35	1111.76	8089.71
SQDG 32:2	47805.7	52691.2	45406.8	71177.6	61021.8	118157	70976.9	74947.8	69974	64149.6	59359.1	70764.9	58614.6	60999.5	87925.7	60001.9	92803.1	95489.1
SQDG 64:0	36149.1	44992.6	41294.4	85972.1	74566.4	83243.3	120176	108896	119988	47612	42109.8	52558.7	57086.3	61273.1	104027	122152	99794.7	94942.6
ST 27:1;O	506970	483739	490375	490547	629504	483967	604328	610843	555921	431777	418618	442859	623385	677467	474760	486388	506574	635956
ST 27:2;O	18117.7	55264.9	12448.9	2158.41	34474.2	39858	44172.3	58244.6	43996.3	25188.1	52515.6	62447.9	12340.4	13460.9	38652.1	62070	19775.8	7002.37
ST 28:1;O	26769.8	31836.2	33267.2	27680.7	20692.3	27834.1	21217	15931.3	29448.2	32011.3	26531.9	28683.5	18183.3	6740.21	26404.7	24662.3	26325.6	27294.6
ST 28:1;O_1	120743	138269	204323	144118	98717.2	139074	111043	77757.3	151278	171298	159230	156373	108438	90208.9	107935	93619.3	71944.4	70196.4
ST 28:2;O	631.689	2129.15	2330.84	2134.71	4301.33	2708.96	1507.19	1886.9	1289.71	2469.42	1124.58	1911.64	3607.34	6761.42	2277.01	4685.09	4869.64	1740.53
ST 28:3;O	174461	204722	267324	169918	103161	172167	164293	146767	135123	222106	230496	210152	110708	127945	158602	129159	70244.3	53034
ST 28:3;O_1	24301.4	24094.5	34818.6	37291.2	22926.3	47673.7	35314.5	58970.6	74696	33960.3	24958.3	36524.9	33114	39642.7	26108.2	62170.4	44922.2	38685.4
ST 28:3;O_2	66626.7	59863.3	77579.8	61202	33362.6	73080.1	93242.6	61107.2	82786.6	80809.6	74892.5	94283.4	35044.8	26853.3	90209.5	54570.8	15605.1	32098.6
ST 28:3;O_3	241363	280267	289778	278988	203284	264607	273349	262897	237097	268463	251602	270981	237181	237148	257811	289003	240816	237139
ST 28:3;O_4	10581.4	38977.4	27525.1	28821.1	26534.2	19336.3	53340	29158.7	46083.3	34290.3	49887.3	61409.3	4697.23	11508.4	67020.6	15045.4	12853.7	18078.6
ST 28:4;O	2505.88	1588.8	3537.49	3479.06	2902.83	3204.12	1959.01	2667.71	2092.23	4780.74	3216.93	1237.37	5786.06	2088.09	935.693	4239.51	544.686	1023.65
ST 28:4;O_1	2187.61	1607.83	1027.56	1107.23	1144.61	0	1263.51	1862.19	6672.35	1060.91	1936.64	1347.77	1760.96	1458.3	9195.15	718.65	1796.32	4453.08
ST 28:4;O_2	4734.35	9452.48	4610.21	6122.48	1743.49	5420.51	2120.97	0	6328.8	3714.9	4758.01	3294.3	1025.47	4585.37	5788.49	3693.93	942.036	5309.73
ST 29:1;O	15100.9	9881.49	38647	123591	54996.6	59872.4	110615	77852.4	102548	57121.1	40071.1	45446.7	85548.7	39150.2	128649	34743.8	100985	59062.3
ST 29:1;O_1	123929	135557	183740	205784	200884	228688	187548	143490	326797	169017	165293	153699	120336	103930	221821	173965	110192	103931
ST 29:1;O_2	7507.91	32982.6	42823.8	52995.9	71188.8	61068.5	79900.8	45474.4	93487	62176.3	41283.6	44624.5	28391.4	31599.9	68904.3	52843.7	36695.2	40608.7
ST 29:1;O_3	31461	13565.7	28267.8	33464.4	27319.9	27985.7	29351.9	25237.6	29432.6	30534.1	17160.2	21530.3	30805.8	26086.9	35009	29274.5	34267.7	35343.6
ST 29:1;O_4	607879	694481	864333	857443	682325	769388	653071	510732	895336	839823	707458	720369	632603	696240	778113	599576	461366	507353
ST 29:2;O	35710	41127.7	54826.1	51212	37324.4	44896.7	35749.8	37284.7	47933.7	41708.4	38342.3	36410.9	48317.4	43176.5	46246.7	19423.1	31568.6	29832.5
ST 29:2;O_1	1367.45	2040.95	1779.87	3171.11	1925.03	3806.45	5963.16	889.401	6340.84	4005.93	3565.55	2124.86	2103.02	4035.66	5264.72	6288.77	1561.29	4774.83
ST 29:2;O_2	3383.33	3421.63	9972.24	7918.04	3390.54	0	1226.29	4764.12	5453.53	6980.77	6013.48	6918.47	2524.81	3211.46	8469.04	12468.3	4797.03	1430.84
TG 34:0|TG 10:0_12:0_12:0	204353	234640	224404	172772	248792	248092	266034	213780	272667	235463	279253	272307	144778	170451	299695	210617	192876	132201
TG 35:0|TG 9:0_12:0_14:0	39232.1	108720	94316.8	162696	86764.4	153603	212328	216720	222636	121766	185269	154146	111010	63831.6	210273	182754	143189	94738.4
TG 35:1;O|TG 10:0_12:0_13:1;O	7276.38	9681.91	7141.84	14326.9	31495.4	20090.7	5027.02	0	26163.1	7885.73	19387.7	7895.7	3297.63	15899.5	14165.6	12958.4	4977.26	6549.93
TG 36:0|TG 12:0_12:0_12:0	5.64824e+06	6.42804e+06	6.01179e+06	6.31829e+06	8.74757e+06	7.88419e+06	8.57348e+06	8.18202e+06	9.58269e+06	7.11341e+06	9.01624e+06	9.17033e+06	3.16463e+06	3.5831e+06	1.0535e+07	6.25372e+06	4.2675e+06	3.78664e+06
TG 36:1|TG 10:0_12:0_14:1	646843	318519	575367	377465	179126	572326	525744	136528	598869	674933	803080	778594	392502	218350	675438	421379	232242	229691
TG 37:0|TG 12:0_12:0_13:0	317868	319517	347458	494647	564889	613717	743058	805638	741818	366820	567595	512257	198335	230797	708404	536288	383078	410668
TG 37:0|TG 12:0_12:0_13:0_1	492233	475130	484443	697208	1.1613e+06	837057	1.11371e+06	1.11754e+06	1.23934e+06	625867	575038	663710	396931	443126	1.07602e+06	1.00783e+06	893071	901243
TG 37:1;O|TG 12:0_12:0_13:1;O	34921.3	42563.1	43908.1	20180.4	14220.3	39344.9	21122.5	11304.5	37416	23130	39687.6	6186.98	13457	5485.95	33416.9	14344.1	32601.5	7193.44
TG 37:1|TG 9:0_12:0_16:1	2169.04	501035	409996	19177.2	556039	254680	603119	589493	573257	5732.25	514862	28217.1	421422	419002	515519	459276	92198.6	514435
TG 38:0|TG 12:0_12:0_14:0	3.12261e+07	3.66915e+07	3.42295e+07	3.33238e+07	4.12916e+07	4.18552e+07	4.57698e+07	4.07317e+07	5.44512e+07	3.87874e+07	4.90919e+07	5.16549e+07	1.43344e+07	1.71817e+07	5.58278e+07	3.20181e+07	2.06985e+07	1.57767e+07
TG 38:1;O|TG 12:0_13:0_13:1;O	12831	0	6330.73	23666.9	0	2103.6	9211.51	17177.3	13451.5	27722	0	11119.2	2594.23	0	22946.6	0	7184.87	3264.88
TG 38:1|TG 12:0_12:0_14:1	4.26817e+06	4.57641e+06	4.3901e+06	4.39145e+06	5.40444e+06	5.18905e+06	4.9728e+06	4.64315e+06	2.93673e+06	5.55245e+06	6.6695e+06	6.49461e+06	2.58894e+06	2.61208e+06	6.46714e+06	3.68138e+06	3.0764e+06	2.1062e+06
TG 38:1|TG 12:0_12:0_14:1_1	3.71273e+06	4.31914e+06	4.01291e+06	2.7225e+06	3.10214e+06	2.79665e+06	2.53428e+06	2.49896e+06	2.70683e+06	4.45949e+06	5.45099e+06	3.53462e+06	1.6283e+06	1.66395e+06	3.42283e+06	1.88873e+06	1.25517e+06	851705
TG 38:2|TG 10:0_10:0_18:2	844719	828779	16292.9	487035	218252	537669	494429	50594.1	97884.6	890151	868957	820472	5097.71	459567	517402	400408	320227	293540
TG 39:0|TG 12:0_13:0_14:0	2.75702e+06	2.89967e+06	2.90795e+06	4.35861e+06	5.61336e+06	5.03527e+06	6.4953e+06	6.29895e+06	6.93733e+06	3.32456e+06	3.92663e+06	4.15254e+06	1.93771e+06	2.51502e+06	6.21737e+06	5.35823e+06	4.64933e+06	4.24196e+06
TG 39:1;O|TG 10:0_14:0_15:1;O	88425.2	89411.6	5635.76	49557.1	52518.3	30031.9	21774.7	18069.5	42953.7	39697.9	38086	46381.4	56539.6	37552.7	44230.9	23857.7	10500.3	10162.5
TG 39:1|TG 10:0_12:0_17:1	1.25719e+06	1.1824e+06	1.23163e+06	1.20539e+06	2.01723e+06	1.6355e+06	2.03657e+06	1.843e+06	1.95355e+06	1.4508e+06	1.54542e+06	1.53301e+06	879407	964032	2.0917e+06	1.70205e+06	1.36877e+06	1.19924e+06
TG 39:1|TG 12:0_13:0_14:1	1.23436e+06	1.30258e+06	1.23163e+06	1.54682e+06	2.01723e+06	1.63549e+06	2.03657e+06	1.843e+06	2.06195e+06	1.47716e+06	1.54604e+06	1.53322e+06	879407	964032	2.10293e+06	1.7112e+06	1.36908e+06	1.19924e+06
TG 39:2;O|TG 10:0_12:0_17:2;O	137081	142998	99187.7	43111.5	69578.6	3293.54	17993	0	43885.4	86135.4	37759.4	65942	35325	87992.4	14927.5	53804.6	0	17352.9
TG 39:2|TG 12:0_13:1_14:1	3730.44	2094.13	3276.99	64227.2	84701.9	19995.6	0	8898.9	6468.96	180157	48254.7	40399.2	4916.69	86046.2	2849.04	88713.7	0	21799.6
TG 39:2|TG 12:0_13:1_14:1_1	41143.6	5729.12	50597.8	98197.3	119173	113371	121633	118409	152882	98047.6	73759.7	30126.7	308353	208445	106850	112656	195132	364405
TG 40:0;O|TG 12:0_12:0_16:0;O	84393.1	40759.5	149563	59757.5	113198	32651.5	53727.3	113018	191947	169836	110929	49167.4	42404.1	96277.2	105366	93012.1	27828.7	57092.4
TG 40:0|TG 12:0_14:0_14:0	7.27859e+07	7.97573e+07	7.03619e+07	6.05766e+07	7.31595e+07	7.29763e+07	8.41938e+07	7.03446e+07	9.16998e+07	7.92332e+07	8.69622e+07	9.09577e+07	2.85404e+07	3.57548e+07	8.14168e+07	5.67346e+07	4.1978e+07	2.58691e+07
TG 40:0|TG 12:0_14:0_14:0_1	5151.69	5767.27	40794.8	7571.96	10139.7	35734.6	10474.6	39051.2	21634.1	9653.95	40664.6	5507.36	5492.57	8513.18	15455.7	16236.9	3441.26	6109.12
TG 40:0|TG 12:0_14:0_14:0_2	65905.1	24854.1	22969.4	6005.93	26714.9	45831.9	160698	57332.3	18691.3	46945	34295.2	20688.9	21895.1	95813.6	14997	23937	45235	64951.6
TG 40:1;O|TG 12:0_15:0_13:1;O	4.15962e+06	4.13638e+06	3.60582e+06	3.74206e+06	3.37232e+06	3.58409e+06	4.51496e+06	4.90588e+06	3.15118e+06	3.6373e+06	3.06665e+06	3.49132e+06	4.74591e+06	4.47518e+06	2.97273e+06	4.02281e+06	3.26546e+06	4.36835e+06
TG 40:1;O|TG 13:0_14:0_13:1;O	140545	296275	333707	108174	212877	149521	178878	221558	369962	188091	218325	60277.7	220964	62256.6	43661.3	41335.5	110566	203180
TG 40:1|TG 12:0_12:0_16:1	2.93367e+07	3.34683e+07	3.33292e+07	3.6309e+07	4.13691e+07	4.07773e+07	4.03478e+07	3.53514e+07	5.03408e+07	4.08153e+07	4.76951e+07	4.63874e+07	2.03021e+07	2.07398e+07	5.41145e+07	3.17179e+07	2.53427e+07	1.63723e+07
TG 40:1|TG 12:0_14:0_14:1	1.12115e+07	1.29418e+07	1.12254e+07	6.0611e+06	7.57234e+06	8.36403e+06	5.7478e+06	6.39226e+06	5.49884e+06	1.29543e+07	1.42212e+07	1.40128e+07	4.75612e+06	3.90156e+06	7.69048e+06	4.37899e+06	3.56653e+06	2.63375e+06
TG 40:1|TG 12:0_14:0_14:1_1	20353.2	6456.51	24613.4	6967.3	1625.05	21471.9	5108.96	7914.39	63886.9	12864.4	39360.1	1764.45	6760.1	5102.63	4281.42	9080.08	5170.04	2442.5
TG 40:2;O|TG 11:0_15:1_14:1;O	123928	42010.3	0	65840.2	77044.7	5217.41	118333	114425	46740.5	20608.9	28472.7	186876	78078.6	84337.7	69165.3	76410.6	46769.9	47349.9
TG 40:2;O|TG 12:0_12:0_16:2;O	117466	125424	202340	423797	34801.2	146061	169100	670343	249734	127474	107041	172933	143280	228782	594312	330745	344490	637648
TG 40:2|TG 12:0_14:1_14:1	5.01262e+06	5.50818e+06	5.22151e+06	3.48422e+06	2.94352e+06	3.7406e+06	2.85296e+06	2.57423e+06	3.30296e+06	6.13324e+06	6.74289e+06	6.30642e+06	2.76006e+06	2.35053e+06	3.10834e+06	2.31876e+06	1.96633e+06	1.01243e+06
TG 41:0|TG 12:0_14:0_15:0	5.37171e+06	5.56423e+06	2.30431e+06	7.81351e+06	9.56895e+06	8.94558e+06	1.14741e+07	1.08744e+07	1.28444e+07	6.30267e+06	6.33071e+06	7.35129e+06	3.38468e+06	4.53123e+06	1.05755e+07	9.45715e+06	8.61317e+06	6.74349e+06
TG 41:1|TG 12:0_14:0_15:1	292593	271927	234919	539587	568934	547324	931452	875437	932971	317936	274735	348497	299999	430405	648403	724448	952502	1.11403e+06
TG 41:1|TG 12:0_15:0_14:1	3.74497e+06	2.95836e+06	2.88728e+06	6.28205e+06	7.19403e+06	3.88054e+06	7.98884e+06	7.81438e+06	8.7444e+06	5.29423e+06	4.04293e+06	2.75978e+06	3.2887e+06	4.25178e+06	3.79236e+06	7.03184e+06	6.93544e+06	5.78948e+06
TG 41:2;O|TG 10:0_14:0_17:2;O	34218.8	40256.8	69069.8	28463.1	24689.8	33997.4	1791.64	24604.3	45168.6	70497.1	27258.6	45806	16038.1	12466.2	26085.1	27443.6	41807.1	21027.4
TG 41:2|TG 12:0_13:1_16:1	91532.7	344745	40797.1	475299	266474	455040	281535	271030	576798	83317.6	302282	212842	225774	345676	429769	262708	377832	556729
TG 41:2|TG 14:0_13:1_14:1	251645	881276	649180	746906	440994	514360	433992	827932	879866	917386	1.0543e+06	771033	317171	383072	734950	557521	301227	7558.09
TG 41:3|TG 13:1_14:1_14:1	130211	119615	96380.5	108809	90950.1	29440.4	2858.38	5213.26	5481.67	161355	73040.7	1961.92	6009.78	148568	49275.7	112472	143916	4229.73
TG 42:0|TG 12:0_14:0_16:0	5.69095e+07	5.8666e+07	5.14654e+07	4.34872e+07	5.25423e+07	4.98455e+07	6.3008e+07	4.8329e+07	6.63841e+07	5.96164e+07	5.88297e+07	6.18505e+07	2.31916e+07	2.96968e+07	5.63346e+07	4.09822e+07	3.39433e+07	1.90222e+07
TG 42:0|TG 12:0_14:0_16:0_1	38784.9	27160.9	17129.6	6783.17	9602.89	4278.95	23046.4	22300.5	26048	12551.5	26203.4	0	0	12761.7	16311.7	1206.15	14078.7	5978.85
TG 42:0|TG 12:0_14:0_16:0_2	28637.7	22145.4	13227.7	18530.5	37774.2	8625.87	23737.7	21063.4	3515.75	0	26816	30613.7	19911.4	24508.2	3523.56	21833.2	18152	10285
TG 42:1;O|TG 14:0_14:0_14:1;O	35322.5	30686.2	48076.1	13915.7	17774.5	15048.8	11323.2	12105.3	40739.3	20957	22779.8	30395.8	0	3027.98	22961	5650.76	18804.3	4637.05
TG 42:1|TG 12:0_14:0_16:1	1.49193e+08	1.64196e+08	1.55715e+08	1.4912e+08	1.71481e+08	1.67683e+08	1.80151e+08	1.57914e+08	1.77697e+08	1.77513e+08	1.92003e+08	1.82778e+08	9.18806e+07	9.40509e+07	1.609e+08	1.27763e+08	1.06783e+08	6.70479e+07
TG 42:1|TG 12:0_14:0_16:1_1	39085.6	3470.72	14289.5	18008.3	8574.32	16278	6923.72	20611.6	12551.6	32793.1	34079.3	7994.27	4071.17	3527.96	8296.02	11185.4	12942.3	11799.4
TG 42:1|TG 12:0_14:0_16:1_2	8411.39	8673.73	0	2226.18	9472.28	7078.49	8441.57	13092.3	0	0	18931.6	7888.76	6588.03	4899.01	3531.46	7287.56	4405.83	5325.39
TG 42:2;O|TG 15:0_14:1_13:1;O	30771.4	98985.3	187441	31304.1	266591	212705	64747.6	372235	132916	27892.2	109150	184430	113593	82158	73553.2	85019	93990.6	72397
TG 42:2|TG 12:0_14:1_16:1	1.21822e+07	1.28475e+07	1.14537e+07	8.2328e+06	8.67045e+06	9.03819e+06	6.13791e+06	6.00235e+06	6.19336e+06	1.38023e+07	1.46266e+07	1.38604e+07	6.48102e+06	6.45126e+06	7.98745e+06	4.9159e+06	4.06103e+06	3.27255e+06
TG 42:2|TG 12:0_14:1_16:1_1	1.27931e+07	1.39731e+07	1.5324e+07	1.4045e+07	1.36042e+07	1.43948e+07	1.18931e+07	1.1159e+07	1.43004e+07	1.73407e+07	1.9537e+07	1.8681e+07	1.04007e+07	9.46514e+06	1.61695e+07	9.56756e+06	8.42587e+06	5.55039e+06
TG 42:3;O|TG 12:0_15:1_15:2;O	13253.4	0	16309.4	59588.9	56172.2	57701.2	55669.6	87735.5	32323.8	116131	44750.8	17389.2	59310.6	48318.8	33382.9	42426.4	66338	56368.3
TG 42:3|TG 12:0_14:1_16:2	894024	456335	1.92815e+06	479061	1.16829e+06	1.25948e+06	840897	768742	901903	2.1323e+06	2.3239e+06	1.69944e+06	249562	310830	577275	660290	708525	582867
TG 42:4;O|TG 14:0_15:3_13:1;O	2.26574e+06	2.57476e+06	2.32211e+06	1.57691e+06	1.69614e+06	1.7268e+06	913201	983251	1.4386e+06	2.78296e+06	3.11368e+06	2.86023e+06	1.07919e+06	1.20247e+06	1.35377e+06	1.05957e+06	926453	810874
TG 43:0;O|TG 12:0_14:0_17:0;O	174709	58451.8	159337	153262	149771	27673.3	18837.3	89984.3	99309.4	715196	541939	157205	204931	95225.7	108810	86300	136028	61986.3
TG 43:0|TG 12:0_14:0_17:0	5.12452e+06	5.23849e+06	5.14294e+06	7.05438e+06	7.72369e+06	7.53233e+06	9.78713e+06	9.00365e+06	1.09829e+07	5.91288e+06	5.82271e+06	6.33736e+06	3.15512e+06	4.07926e+06	8.7449e+06	8.22929e+06	8.19972e+06	5.79567e+06
TG 43:1;O|TG 14:0_14:0_15:1;O	34752.2	66629.6	61324.6	35298.3	52718.9	52808.7	53543	24829.5	22068	27474.6	62346.4	25023.7	91240.7	61311.3	73675.4	-65797	40679.4	97822.9
TG 43:1|TG 11:0_15:0_17:1	13720.9	29379.4	16329.3	77214.2	30261.3	10993.3	125447	11867.6	27057.6	6509.33	11817.1	7042.9	29297.6	15895.1	40374	59871.8	81430.2	7677.64
TG 43:1|TG 12:0_14:0_17:1	576129	528667	523450	1.02883e+06	1.23155e+06	991372	1.80115e+06	1.71e+06	1.72133e+06	629274	571383	610395	782202	888547	1.23741e+06	1.44752e+06	1.69822e+06	2.04089e+06
TG 43:1|TG 12:0_15:0_16:1	1.17157e+07	1.19938e+07	1.23581e+07	1.95901e+07	2.20021e+07	2.08143e+07	2.46342e+07	2.44014e+07	2.76065e+07	1.41613e+07	1.49037e+07	1.49564e+07	1.05473e+07	1.22866e+07	2.37915e+07	2.30854e+07	2.2071e+07	1.74935e+07
TG 43:2;O|TG 12:0_18:1_13:1;O	152212	119254	111638	95510.6	148912	120656	81159.1	143871	33572.6	238348	142630	63377.3	222290	160160	73982.3	105165	63009.7	239566
TG 43:2;O|TG 14:0_14:0_15:2;O	1.83632e+06	2.00064e+06	1.9054e+06	1.68886e+06	1.82575e+06	1.91612e+06	1.96752e+06	1.67173e+06	2.11705e+06	2.07291e+06	2.21396e+06	2.03151e+06	982933	986266	1.92853e+06	1.42833e+06	1.11233e+06	494825
TG 43:2|TG 12:0_15:1_16:1	644873	828610	722548	1.55934e+06	1.65254e+06	1.25148e+06	1.97465e+06	2.10293e+06	1.70454e+06	918364	792920	1.04493e+06	1.25733e+06	1.25545e+06	1.60553e+06	1.87104e+06	2.50296e+06	2.49326e+06
TG 43:2|TG 14:0_13:1_16:1	2.47289e+06	2.69608e+06	2.43565e+06	3.2821e+06	3.58516e+06	3.26245e+06	2.6946e+06	3.29149e+06	3.03613e+06	2.61406e+06	3.48854e+06	3.29956e+06	2.21381e+06	2.34042e+06	3.73032e+06	3.04296e+06	2.74362e+06	1.79913e+06
TG 43:3;O|TG 14:0_14:1_15:2;O	439252	927721	903384	434676	246417	683648	341940	723525	802703	627100	1.04957e+06	581644	477611	705573	477452	531405	571056	462693
TG 43:3|TG 13:1_14:1_16:1	70278.6	22970.1	106890	41142.5	4803.5	8519.91	29824.5	5029.21	33307.7	51038.9	23482.9	20330.2	7033.93	3612.3	2332.29	26339.4	23065.2	5650.18
TG 44:0;O|TG 14:0_14:0_16:0;O	31366.7	178655	38070.4	323552	275119	44272.3	27053.2	51824	20193.2	15935.8	7221.61	9217.26	784982	12997.5	42866	776.572	46056.3	27509.8
TG 44:0|TG 12:0_16:0_16:0	3713.55	5.04804e+06	6.77496e+06	5.47023e+06	8.73302e+06	949618	4.29865e+06	95579.6	4.55808e+06	113889	3.32108e+06	2.2628e+06	1.46969e+06	37512.4	1.42129e+07	3.83895e+06	861860	30573.9
TG 44:0|TG 14:0_14:0_16:0	1.93353e+07	2.07688e+07	1.87432e+07	1.76223e+07	1.9363e+07	1.98459e+07	2.15869e+07	1.73523e+07	2.57086e+07	2.17705e+07	2.24386e+07	2.2699e+07	9.71792e+06	1.23499e+07	2.18732e+07	1.53133e+07	1.34604e+07	6.67826e+06
TG 44:1;O|TG 14:0_14:0_16:1;O	163738	328053	51041.6	99921.9	92648.6	258920	229135	226038	56437.6	354473	425536	71808.9	65960.9	0	6922.03	189317	215560	0
TG 44:1|TG 12:0_14:0_18:1	1.14554e+08	1.15262e+08	9.96161e+07	9.45883e+07	1.1467e+08	1.02965e+08	1.25091e+08	1.06164e+08	9.8267e+07	1.22124e+08	1.16041e+08	9.61976e+07	8.42354e+07	8.68854e+07	7.75066e+07	7.70682e+07	7.1858e+07	5.23976e+07
TG 44:1|TG 12:0_14:0_18:1_1	195177	98934.1	122171	50393.1	75399.8	96283.5	91947.2	55352	349156	236378	0	206081	29854.4	54797.4	80699.5	46014.4	6853.92	12569.8
TG 44:1|TG 12:0_16:0_16:1	55289.3	23387.8	69587.5	38653	18016.1	83256.3	15465.1	76522.8	65612.6	68179.4	0	125526	32656.2	32515.5	6571.99	35575.1	13007.5	44433.1
TG 44:1|TG 14:0_14:0_16:1	1.35403e+08	1.26784e+08	1.13182e+08	9.31089e+07	1.16194e+08	1.01462e+08	1.17268e+08	1.08781e+08	1.03638e+08	1.28609e+08	1.20426e+08	1.29137e+08	8.35356e+07	8.08611e+07	9.28411e+07	8.504e+07	7.60832e+07	4.9343e+07
TG 44:1|TG 14:0_16:0_14:1	6525.52	0	29841.2	15510.8	9066.37	0	2581.25	20213.5	3965.07	5586.09	19279.3	3372.35	0	7265.74	0	0	9310.84	0
TG 44:2;O|TG 14:0_16:1_14:1;O	81678.2	59042	61182.3	81890.6	28720.3	86939.3	40748.6	10650.6	17789.3	117693	32400.5	143953	55463	6468.5	66705	4923.89	79344.1	35809.6
TG 44:2|TG 14:0_14:1_16:1	1.31033e+08	1.42197e+08	1.39387e+08	1.05246e+08	1.01598e+08	1.14986e+08	7.66786e+07	7.61301e+07	8.6938e+07	1.54079e+08	1.62936e+08	1.49354e+08	8.82725e+07	8.07686e+07	9.94348e+07	6.65044e+07	5.97657e+07	3.74618e+07
TG 44:2|TG 14:0_14:1_16:1_1	6794.1	13012.7	2707.61	5850.44	5659.8	8466.96	0	5980.63	0	2066.9	8272.47	4325.33	8095.67	0	0	1684.33	1984.92	0
TG 44:2|TG 14:0_14:1_16:1_2	16139.3	69569.1	11227.4	9654.05	9443.85	3060.79	5430.66	8577.55	10371.5	34544.2	14001.3	0	13813	8115.18	16792.3	4893.78	15000.2	0
TG 44:3|TG 12:0_14:0_18:3	9.37234e+06	9.73216e+06	9.86627e+06	6.03599e+06	4.44673e+06	5.75834e+06	4.06476e+06	3.95414e+06	4.6388e+06	1.08536e+07	1.2093e+07	1.08803e+07	5.73733e+06	4.9633e+06	5.35699e+06	3.30412e+06	3.36181e+06	2.21793e+06
TG 44:4;O|TG 16:0_15:3_13:1;O	8.09601e+06	8.26814e+06	7.38554e+06	5.55887e+06	6.2097e+06	5.99438e+06	5.07544e+06	4.88798e+06	4.63968e+06	8.61733e+06	8.89672e+06	8.06484e+06	6.29318e+06	5.71098e+06	5.03803e+06	3.72754e+06	3.83806e+06	3.06685e+06
TG 44:4|TG 12:0_14:1_18:3	75122.4	8821.08	43238.2	45999.1	9020.65	37424.5	58869.1	32430.7	61582.7	346046	37035.5	2310.86	39650.3	37843.8	38179.4	33997.8	14666.7	40708.6
TG 44:5;O|TG 14:0_15:3_15:2;O	1.25298e+06	1.25172e+06	1.13515e+06	236448	735434	352961	595683	515958	555195	593401	1.08414e+06	958441	403140	259926	174071	445762	472705	405594
TG 45:0;O|TG 14:0_14:0_17:0;O	225282	1.86666e+06	4.3658e+06	519301	751430	968754	1.7709e+06	497233	2.40268e+06	417677	7.25318e+06	2.84835e+06	1.4723e+06	1.48368e+06	8.14038e+06	404859	887457	397115
TG 45:0|TG 13:0_16:0_16:0	2.78358e+06	2.86151e+06	2.81159e+06	4.00738e+06	4.31929e+06	3.95505e+06	4.64883e+06	4.30158e+06	5.40782e+06	3.27027e+06	2.98396e+06	3.30252e+06	2.23407e+06	2.71482e+06	4.3526e+06	4.10094e+06	4.47295e+06	3.00896e+06
TG 45:1;O|TG 15:0_15:1_15:0;O	71298.1	418247	173838	258422	78307.9	228077	36984.9	72350.8	205010	519256	342617	383833	120426	210514	168080	180688	162951	110732
TG 45:1|TG 12:0_16:0_17:1	572541	515261	460396	888672	929892	631521	1.50304e+06	1.35146e+06	1.29732e+06	694631	536757	668450	681747	681522	1.0524e+06	1.0265e+06	1.28417e+06	1.15915e+06
TG 45:1|TG 14:0_15:0_16:1	2.30632e+07	2.27005e+07	2.42266e+07	3.64281e+07	3.87298e+07	3.71889e+07	4.10662e+07	4.15101e+07	4.6544e+07	2.73187e+07	2.65739e+07	2.72101e+07	1.92433e+07	2.26183e+07	3.99899e+07	3.96515e+07	4.02611e+07	2.9402e+07
TG 45:2;O|TG 14:0_16:1_15:1;O	125597	188685	77224.9	137109	161806	138334	40353.3	111273	128513	44523.1	154151	145513	108990	88523.7	139670	37618.8	64070.2	61001.4
TG 45:2|TG 12:0_15:1_18:1	9.32216e+06	9.10258e+06	8.86026e+06	1.11194e+07	1.04459e+07	1.20448e+07	1.04109e+07	1.05532e+07	1.10459e+07	1.02597e+07	1.05738e+07	1.09089e+07	7.81871e+06	7.3855e+06	9.96796e+06	9.99659e+06	9.9163e+06	8.11384e+06
TG 45:2|TG 12:0_16:1_17:1	2.04864e+06	2.06774e+06	1.46888e+06	3.77544e+06	4.22496e+06	3.25476e+06	5.25009e+06	4.63133e+06	4.34548e+06	1.72418e+06	1.48506e+06	2.2927e+06	3.28842e+06	3.05414e+06	3.48186e+06	4.56733e+06	6.35064e+06	7.84565e+06
TG 45:2|TG 14:0_15:1_16:1	9.32216e+06	9.10258e+06	8.86026e+06	1.11264e+07	1.04459e+07	1.16873e+07	1.07259e+07	1.05532e+07	1.10459e+07	1.02597e+07	1.07186e+07	1.0909e+07	7.81717e+06	7.3855e+06	9.96796e+06	9.99742e+06	9.93829e+06	8.12192e+06
TG 45:3|TG 12:0_16:1_17:2	935876	931461	817187	1.31001e+06	1.40359e+06	1.13974e+06	1.30109e+06	1.50918e+06	1.2677e+06	971498	788223	897754	1.30602e+06	1.42044e+06	1.23668e+06	1.4087e+06	2.03733e+06	2.36326e+06
TG 45:3|TG 14:0_16:1_15:2	6595.27	3351.73	1705.51	931.791	2277.23	0	2690.51	3187.96	22482.5	780.524	6977	8103.33	4348.02	5863.63	15189.4	5129.45	7980.87	5539.23
TG 45:3|TG 14:1_15:1_16:1	661579	230652	742691	218802	577011	657578	426757	177098	483475	822793	767966	772125	380541	19447	591132	316786	128895	425068
TG 45:4;O2|TG 14:0_16:3_15:1;O2	54154.7	13603.7	40537.9	38676.4	10550.3	17384.1	16168.3	6425.7	29772.1	18739.5	62839.4	1662.75	9653.61	34121	4992.9	7319.41	15593.1	15522.1
TG 45:4|TG 14:1_14:1_17:2	57924.6	41110.6	0	44808.4	63086.4	36610.5	48765.9	39943	39278.1	38184.3	50687.4	65748.5	87044.7	80489.7	28252.5	21648.9	60720.5	66458.2
TG 46:0|TG 14:0_16:0_16:0	5.94766e+06	6.4975e+06	5.97351e+06	5.43849e+06	5.12092e+06	5.8624e+06	4.98884e+06	4.43282e+06	6.0226e+06	6.76407e+06	6.92459e+06	6.78869e+06	2.95869e+06	3.57298e+06	5.86229e+06	3.15792e+06	4.00677e+06	1.58205e+06
TG 46:0|TG 14:0_16:0_16:0_1	2.60207e+06	1.0229e+07	6.99487e+06	9.05586e+06	7.41155e+06	6.01174e+06	3.09395e+06	770540	1.04811e+07	5.28559e+06	1.76277e+07	1.76384e+07	3610.96	3.6848e+06	4.54247e+06	4.75141e+06	972456	606530
TG 46:1|TG 14:0_16:0_16:1	2.66485e+08	2.48951e+08	2.14971e+08	1.78585e+08	2.01075e+08	1.9419e+08	1.95323e+08	1.71403e+08	1.00809e+08	2.43427e+08	2.39619e+08	2.25275e+08	1.61054e+08	1.60947e+08	1.6028e+08	1.38883e+08	1.32532e+08	7.17819e+07
TG 46:1|TG 14:0_16:0_16:1_1	244133	257909	281887	143128	49063	34561.5	289322	212664	82009.6	428258	262837	179560	71282.8	100453	183225	232284	79862.4	86254
TG 46:1|TG 16:0_16:0_14:1	2.57599e+06	2.62951e+06	2.14396e+06	1.88235e+06	2.53613e+06	2.20208e+06	2.91169e+06	2.52427e+06	2.43315e+06	2.329e+06	2.30436e+06	2.04196e+06	1.79938e+06	2.05732e+06	1.88745e+06	1.34586e+06	1.85584e+06	1.58789e+06
TG 46:2;O|TG 14:0_16:1_16:1;O	11471.4	0	4059.32	4157.13	0	22775.3	0	0	0	0	0	60233.2	1833.12	0	0	0	9385.16	1899.99
TG 46:2;O|TG 16:1_16:1_14:0;O	179270	2.85809e+06	218390	236552	2.93977e+06	2.93286e+06	3.16431e+06	3.07735e+06	2.75407e+06	488829	397071	2.70953e+06	2.59465e+06	2.24077e+06	2.58756e+06	2.36675e+06	89610.7	2.599e+06
TG 46:2|TG 12:0_16:1_18:1	54953.8	66078.4	32484.3	36143	43838.1	26497	61550.6	34695.6	36568.6	11073.9	62805	33008.4	14354.8	70803.4	27757.1	20364.2	67890.1	1384.57
TG 46:2|TG 12:0_16:1_18:1_1	1653	0	3046.95	8595.63	5695.12	8267.7	2342.16	2258.35	4309.73	561.187	3305.64	5792.7	3523.78	0	2608.63	4295.57	4144.12	11111.5
TG 46:2|TG 14:0_16:1_16:1	2.78445e+08	2.71221e+08	2.44363e+08	1.76736e+08	1.76283e+08	1.91725e+08	1.31003e+08	1.30614e+08	1.38157e+08	2.70584e+08	2.67068e+08	2.46905e+08	1.95831e+08	1.74269e+08	1.46643e+08	1.10631e+08	1.14396e+08	6.88665e+07
TG 46:2|TG 14:0_16:1_16:1_1	32161.8	15521.2	8612.58	8137.17	29660.4	41673.1	2989.47	28613.6	16653	8941.09	17539.3	5631.45	11737.7	7654.79	16254.3	2392.02	20888.5	16571
TG 46:3;O|TG 14:0_16:1_16:2;O	146726	54881.7	191792	44196.2	86225.8	66307.8	36951	14530.7	121090	197883	144045	179655	71453.8	51470.7	83603.4	88866.2	57027.5	39264.2
TG 46:3;O|TG 16:1_16:1_14:1;O	48944.3	15445.4	74457.4	8606.43	18235.6	0	18507.6	24246.3	33715.8	31933.5	42254.6	30896.5	7936.77	43093.4	17300.8	12758.2	19041.2	2342.48
TG 46:3|TG 12:0_16:1_18:2	4.62093e+07	4.79495e+07	4.54302e+07	2.47735e+07	2.21601e+07	2.66907e+07	1.32413e+07	1.40486e+07	1.46957e+07	4.90656e+07	5.06427e+07	4.54348e+07	2.96138e+07	2.49197e+07	1.89013e+07	1.17565e+07	1.22416e+07	6.63954e+06
TG 46:4;O|TG 15:1_16:1_15:2;O	91054.5	49015.7	8554.65	10799.2	131219	144750	109929	140025	153365	157424	139017	59738	167463	123662	124801	120244	99034.2	69695.6
TG 46:4|TG 14:0_14:1_18:3	2.6518e+06	2.62439e+06	1.69435e+06	870492	888986	1.14244e+06	657139	165838	522889	1.83503e+06	3.22771e+06	2.90382e+06	1.44162e+06	899325	90116	337542	471104	215394
TG 46:5;O|TG 18:1_15:3_13:1;O	3.44001e+06	3.49948e+06	3.21741e+06	1.91835e+06	1.91833e+06	2.04925e+06	1.38651e+06	1.36884e+06	1.18602e+06	3.59861e+06	3.79214e+06	3.29712e+06	2.4356e+06	2.15948e+06	1.56442e+06	1.0617e+06	1.08152e+06	498523
TG 47:0|TG 14:0_16:0_17:0	333089	450664	270902	229609	244677	285831	577929	156642	173779	1.27935e+06	2.01231e+06	276500	27870.3	253667	444427	245534	458132	267401
TG 47:0|TG 15:0_15:0_17:0	1.33021e+06	1.25684e+06	1.12553e+06	1.46601e+06	1.74086e+06	1.57416e+06	1.63883e+06	1.32768e+06	1.6429e+06	1.41009e+06	1.22864e+06	1.26134e+06	923507	1.13455e+06	1.40225e+06	1.35162e+06	1.64895e+06	1.00504e+06
TG 47:1;O|TG 15:0_15:1_17:0;O	2.57857e+06	1.78294e+06	3.58202e+06	561434	564932	1.1296e+06	241736	752591	256358	8.53976e+06	5.35373e+06	3.6602e+06	85885.5	3.74393e+06	321470	1.20575e+06	393402	267535
TG 47:1|TG 14:0_17:0_16:1	353948	270605	279998	550348	602904	423174	612426	410900	756086	193459	66709.1	313533	145214	165848	614497	432156	504920	187357
TG 47:1|TG 15:0_16:0_16:1	2.91856e+07	2.78013e+07	2.70012e+07	3.44817e+07	3.36881e+07	3.37549e+07	3.17224e+07	3.35346e+07	3.55823e+07	2.99139e+07	2.80484e+07	2.93971e+07	2.32991e+07	2.63397e+07	3.22381e+07	3.13999e+07	3.66955e+07	2.59642e+07
TG 47:2;O|TG 16:0_16:1_15:1;O	6970.26	145783	138293	88577.9	264105	51909.4	78733.2	153008	45279.7	96579.8	142844	385322	38268.6	80023.4	52633.5	77782	94651.1	24473.5
TG 47:2;O2|TG 12:0_12:0_9:0;O(FA 14:1)	23140	26410.7	19995.4	22464.2	26777.4	27085.6	28985.7	9228.7	26320.2	19284.1	25040.2	13147.5	5489.02	2842.81	34356.4	19434	6690.54	10202.8
TG 47:2|TG 14:0_16:1_17:1	3.50508e+06	3.40353e+06	3.29757e+06	5.45713e+06	4.80994e+06	4.7889e+06	6.5775e+06	6.84051e+06	5.50087e+06	2.99647e+06	2.17427e+06	3.55787e+06	4.98025e+06	5.61962e+06	5.22589e+06	5.31429e+06	6.83436e+06	8.28941e+06
TG 47:2|TG 15:0_16:1_16:1	2.0571e+07	1.99867e+07	1.53811e+07	2.16401e+07	1.68459e+07	2.10199e+07	1.70509e+07	1.67591e+07	1.80347e+07	1.65307e+07	1.6663e+07	1.97623e+07	1.64443e+07	1.83513e+07	1.86354e+07	1.74682e+07	1.81103e+07	1.53541e+07
TG 47:3|TG 14:0_16:1_17:2	1.76392e+06	2.55182e+06	2.46825e+06	3.19975e+06	3.53659e+06	2.65335e+06	3.15103e+06	2.91676e+06	2.81696e+06	2.61691e+06	2.32847e+06	2.53208e+06	3.54546e+06	3.6887e+06	2.84272e+06	2.87257e+06	4.43082e+06	5.06002e+06
TG 47:3|TG 15:1_16:1_16:1	2.15344e+06	2.73926e+06	2.49536e+06	2.79224e+06	1.4833e+06	2.73192e+06	1.3445e+06	851562	2.08407e+06	3.09301e+06	2.6915e+06	3.00388e+06	1.98425e+06	1.97243e+06	2.26793e+06	917927	1.36238e+06	1.12124e+06
TG 47:4|TG 14:0_15:1_18:3	11029.6	49383.2	75995.8	3597.42	16978.4	79530.3	24160.2	5401.55	75774.4	16434.5	55706.7	60501.3	90263	41383.8	52832.3	0	11511.2	8386.21
TG 47:4|TG 14:1_16:1_17:2	89474.8	23687.2	55590.9	87528.2	0	2134.86	22856.5	29271.3	49219.1	0	38785.3	10089.1	25389.5	56662.6	22183.2	82442.5	10880.7	14185.9
TG 47:5|TG 12:0_18:2_17:3	0	23182.5	10127	5867.72	3921.93	12927	0	5790.57	0	2640.62	11196.8	1743.87	7271.95	21221.8	0	13550.5	10615	0
TG 48:0|TG 14:0_16:0_18:0	2.25346e+06	2.3329e+06	2.1746e+06	1.65219e+06	1.5893e+06	1.7116e+06	1.53919e+06	1.44446e+06	1.98955e+06	1.5801e+06	2.14303e+06	2.37571e+06	899498	1.46487e+06	1.56261e+06	1.24486e+06	283578	964712
TG 48:1;O|TG 16:0_16:1_16:0;O	7462.57	2708.11	2359.62	2888.88	1156.73	5017.57	6274.09	0	2431.07	5194.48	0	4617.28	0	4134.17	2830.04	6436.61	2845.88	2751.63
TG 48:1|TG 14:0_16:0_18:1	1.74745e+08	1.68338e+08	1.51193e+08	9.50772e+07	7.80597e+07	9.66436e+07	6.63751e+07	5.976e+07	8.14388e+07	1.60265e+08	1.53971e+08	1.47608e+08	6.93237e+07	6.74037e+07	7.85636e+07	5.25725e+07	5.45346e+07	2.3161e+07
TG 48:2;O|TG 14:0_16:1_18:1;O	3.02063e+06	2.16679e+06	2.71401e+06	1.5218e+06	2.79717e+06	2.59262e+06	2.57461e+06	2.47435e+06	2.09728e+06	2.32879e+06	2.24947e+06	2.87157e+06	2.60168e+06	2.2321e+06	2.03368e+06	1.84499e+06	1.55958e+06	1.50676e+06
TG 48:2|TG 14:0_16:1_18:1	2.6963e+08	2.54192e+08	2.19195e+08	1.50928e+08	1.35608e+08	1.57899e+08	8.79853e+07	8.98398e+07	9.96341e+07	2.41273e+08	2.32646e+08	2.18131e+08	1.84233e+08	1.68583e+08	1.10086e+08	8.01703e+07	9.13997e+07	5.34691e+07
TG 48:2|TG 14:0_16:1_18:1_1	17658.8	0	13333.2	11600.8	18969.8	0	3001.07	9361.53	4681.96	0	0	0	5074.41	3092.87	1221.9	2897.41	1867.97	25318.6
TG 48:2|TG 16:0_16:1_16:1	525927	1.54248e+06	1.38775e+06	1.40897e+06	1.09821e+06	1.19679e+06	1.35935e+06	199759	756510	1.653e+06	1.41628e+06	1.56451e+06	1.74076e+06	1.46451e+06	621711	809340	1.18553e+06	1.46874e+06
TG 48:2|TG 18:0_15:1_15:1	4.89125e+06	4.59422e+06	3.54585e+06	3.57542e+06	4.40469e+06	3.56839e+06	4.72865e+06	4.23842e+06	3.53738e+06	4.14699e+06	4.7954e+06	4.17949e+06	3.61042e+06	3.6513e+06	3.01883e+06	3.14337e+06	3.1297e+06	2.87215e+06
TG 48:3|TG 14:1_16:1_18:1	1.34189e+06	0	0	1.11771e+06	945870	1.09771e+06	577246	847868	497459	0	0	0	1.43108e+06	1.274e+06	696669	682317	751890	832803
TG 48:3|TG 16:1_16:1_16:1	1.00452e+08	9.82185e+07	8.61711e+07	4.37559e+07	3.73748e+07	4.79876e+07	2.16049e+07	2.39267e+07	2.19678e+07	9.21718e+07	9.00144e+07	8.08275e+07	6.60392e+07	5.5177e+07	2.84953e+07	1.92019e+07	2.25622e+07	1.53314e+07
TG 48:4;O|TG 16:1_18:2_14:1;O	146001	90773.1	134853	170356	42527.6	90299.5	166588	123677	163723	13992	49346.5	16388.6	-73237.7	137216	99121.7	147771	100540	121950
TG 48:4|TG 14:0_18:1_16:3	9.46625e+06	9.4463e+06	8.33034e+06	3.82856e+06	3.04654e+06	4.2654e+06	1.41189e+06	346602	1.68193e+06	9.1128e+06	9.23608e+06	8.05017e+06	3.66875e+06	4.0073e+06	2.35271e+06	1.26679e+06	880115	536313
TG 48:5|TG 14:1_16:1_18:3	17098.8	361773	231528	54682.3	16414	3170.32	93196.6	0	42188.9	152905	0	365327	145976	251379	5883.53	78338.3	0	8471.92
TG 49:0;O|TG 14:0_15:0_20:0;O	15074.9	0	41027	13633.5	0	0	7287.65	0	0	0	0	66860.5	3547.99	0	0	0	80962.4	8499.28
TG 49:1|TG 14:0_17:0_18:1	1.93208e+07	1.79533e+07	1.67861e+07	1.64924e+07	1.5834e+07	1.61371e+07	1.34714e+07	1.42034e+07	1.46616e+07	1.91184e+07	1.64632e+07	1.73418e+07	1.45711e+07	1.55045e+07	1.41785e+07	1.3274e+07	1.69807e+07	1.29431e+07
TG 49:2;O2|TG 12:0_14:0_9:0;O(FA 14:1)	99134.9	99403.1	100728	86606.9	85124.3	93820	99056.2	78259.5	98166.5	106610	114581	105284	30948.1	46422.5	93901.4	60066.6	47594.3	44101.4
TG 49:2|TG 14:0_17:1_18:1	3.35581e+06	3.44531e+06	3.22033e+06	4.01464e+06	4.50086e+06	3.90288e+06	4.38997e+06	4.75869e+06	3.66503e+06	3.85443e+06	3.07493e+06	3.38129e+06	4.75349e+06	4.85571e+06	4.02057e+06	3.7033e+06	5.08938e+06	5.90885e+06
TG 49:2|TG 15:0_16:1_18:1	2.17834e+07	2.07871e+07	1.83138e+07	1.86756e+07	1.44283e+07	1.59107e+07	1.2435e+07	1.51873e+07	1.27928e+07	2.10053e+07	1.88936e+07	1.87359e+07	1.83828e+07	2.0578e+07	1.31074e+07	1.21355e+07	1.8008e+07	1.41017e+07
TG 49:3;O|TG 14:1_18:1_17:1;O	7721.08	1608.23	2185.8	2113.5	0	9691.57	0	1632.26	0	0	3749.72	1474.5	3659.11	6794.87	1148.63	1674.73	0	7815.36
TG 49:3;O2|TG 12:0_14:1_9:0;O(FA 14:1)	24170.6	6801.82	13316.4	9849.04	10280.4	18870.3	15628.7	0	14044.6	11720.9	23918.4	19663.3	6651.11	0	12003.5	6684.93	5704.17	0
TG 49:3|TG 15:1_17:1_17:1	0	6438.4	46312	0	47680.8	0	4712.17	0	4642.7	0	5231.59	19470.4	2699.26	105347	12949.5	62502.2	0	1876.31
TG 49:3|TG 16:1_16:1_17:1	4.90204e+06	4.85184e+06	4.71008e+06	3.67642e+06	3.34379e+06	3.65101e+06	1.29443e+06	1.62783e+06	2.20829e+06	4.52847e+06	4.8582e+06	2.74701e+06	3.26932e+06	1.75923e+06	3.12941e+06	2.82699e+06	2.79222e+06	502339
TG 49:3|TG 16:1_16:1_17:1_1	5.6534e+06	4.96883e+06	4.33876e+06	5.42597e+06	5.28157e+06	4.73389e+06	4.05591e+06	4.80972e+06	3.37406e+06	5.29483e+06	3.86479e+06	4.3586e+06	6.14902e+06	7.34186e+06	4.23884e+06	4.19112e+06	6.47276e+06	7.36227e+06
TG 49:4|TG 14:1_18:1_17:2	1.1366e+06	913380	914906	1.06205e+06	955653	802049	609342	862083	547024	929480	604138	857882	1.32317e+06	1.51309e+06	726753	657602	1.1428e+06	1.45218e+06
TG 49:5|TG 14:1_17:2_18:2	30806.6	17468.4	20071.1	10728.1	12898.1	13079	0	5515.78	10721.7	12063.3	28531.8	14143.5	35929.4	7209.4	30572.4	3038.48	15859.3	19347.1
TG 50:0|TG 12:0_14:0_24:0	1.02575e+06	1.01166e+06	935950	953224	1.20154e+06	1.02866e+06	1.14547e+06	876303	974381	1.23608e+06	1.04333e+06	1.23976e+06	1.28032e+06	1.36686e+06	808877	736061	888082	834660
TG 50:0|TG 14:0_18:0_18:0	9.43787e+06	1.01985e+07	8.8352e+06	7.07677e+06	7.7521e+06	7.96037e+06	7.29492e+06	8.2023e+06	7.19694e+06	9.19595e+06	8.45605e+06	8.53349e+06	8.66576e+06	6.83816e+06	6.74625e+06	7.17121e+06	7.47446e+06	6.71709e+06
TG 50:1;O2|TG 12:0_12:0_12:0;O(FA 14:0)	14211.2	13027.9	31852.3	44711.2	111992	204876	58193.2	28186.3	146564	0	0	0	79999.3	89306.9	180495	158982	112477	77294
TG 50:1|TG 14:0_18:0_18:1	1.86736e+06	1.31194e+06	1.28498e+06	2.79694e+06	1.85837e+06	2.95328e+06	1.31786e+06	1.87697e+06	1.39349e+06	1.27288e+06	1.36373e+06	663428	631660	1.99003e+06	442548	212872	2.12299e+06	1.86075e+06
TG 50:1|TG 14:0_18:0_18:1_1	777.967	2890.82	2527.42	3076.49	6508.3	3492.32	6200.8	3668.3	2448.43	0	1820.33	18261.8	2072.12	13106.8	2694.31	0	1400.26	6687.56
TG 50:1|TG 16:0_16:0_18:1	4.86318e+07	4.67414e+07	3.99429e+07	2.40165e+07	2.05352e+07	2.41807e+07	1.64105e+07	1.55869e+07	1.90594e+07	4.07762e+07	3.7637e+07	3.7967e+07	2.09666e+07	2.14868e+07	1.77827e+07	1.37495e+07	1.71377e+07	1.15003e+07
TG 50:2|TG 14:0_18:1_18:1	1.48204e+08	1.36406e+08	1.13395e+08	6.41579e+07	4.6049e+07	6.18841e+07	2.79798e+07	3.18409e+07	3.1904e+07	1.20231e+08	1.08359e+08	1.04746e+08	7.40889e+07	6.85567e+07	3.81082e+07	2.81924e+07	3.72562e+07	1.99696e+07
TG 50:2|TG 16:0_16:1_18:1	1.23939e+06	786077	1.02588e+06	0	0	606745	0	0	0	1.11718e+06	728164	851409	560564	0	0	0	0	1.42899e+06
TG 50:3|TG 16:1_16:1_18:1	7.95329e+07	7.26937e+07	5.78008e+07	3.14048e+07	2.51992e+07	3.26623e+07	1.36618e+07	1.67799e+07	1.4093e+07	6.28723e+07	5.82338e+07	5.5017e+07	5.68351e+07	4.98982e+07	1.76254e+07	1.32153e+07	1.84728e+07	1.26064e+07
TG 50:3|TG 16:1_17:1_17:1	1.69881e+06	1.71472e+06	1.42202e+06	966679	763893	680571	459170	688798	462996	1.58736e+06	1.23052e+06	1.22446e+06	1.53334e+06	1.65606e+06	537334	635266	502275	758677
TG 50:4;O|TG 16:1_18:1_16:2;O	5232.98	1610.87	8718.93	3467.83	4711.21	6987.18	7942.14	2119.43	10384.7	5368.52	2340.07	4871.14	3126.22	2766.3	5543.97	4025.58	5882.76	4764.18
TG 50:4;O|TG 17:1_17:1_16:2;O	1.83168e+06	1.62972e+06	1.5395e+06	697057	604388	775651	300283	79394.8	294403	1.33689e+06	1.68761e+06	1.28333e+06	877809	619077	11605.4	31552.4	258369	23471.8
TG 50:4;O|TG 17:1_17:1_16:2;O_1	104868	150664	162789	125473	110684	211082	6493.76	32360.8	41466.6	231217	158551	78108.6	29182.4	14513.3	85599	78392.2	65829.3	0
TG 50:4|TG 16:1_16:1_18:2	1.32973e+07	1.14002e+07	9.68677e+06	4.79227e+06	3.75114e+06	4.22823e+06	1.87729e+06	842445	1.4947e+06	1.03895e+07	9.64478e+06	9.52433e+06	8.77185e+06	6.23992e+06	2.29923e+06	1.48998e+06	1.86504e+06	501882
TG 50:5|TG 16:1_16:2_18:2	1.18507e+06	638352	1.34065e+06	380559	87554.5	589447	176342	18593.5	216266	1.23011e+06	1.40593e+06	1.25361e+06	600397	510185	146164	144488	152896	57309.5
TG 50:6|TG 16:1_16:2_18:3	9570.21	50499.6	3228.98	8686.53	8410.02	2834.77	5801.06	4176.61	5378.93	6360.44	19253.4	7949.64	0	0	0	1563.51	0	2309.97
TG 51:0;O|TG 14:0_17:0_20:0;O	70271.7	8391.4	0	5543.2	4774.68	0	14010.8	980.009	10479.5	0	18950.7	8420.44	31130.5	46354.8	18455.4	38202.2	0	15882.8
TG 51:1|TG 16:0_17:0_18:1	8.22438e+06	7.35459e+06	6.51746e+06	5.97147e+06	4.62537e+06	5.63938e+06	4.49223e+06	4.86563e+06	4.98199e+06	7.16707e+06	6.03434e+06	6.55199e+06	5.37476e+06	5.91445e+06	4.80356e+06	4.31791e+06	5.71508e+06	5.1646e+06
TG 51:2;O|TG 12:0_18:1_21:1;O	0	20481.1	10653	14108	11135.5	32700.5	67440.3	13781.1	36362.6	18521.5	24240.9	31024.5	6970.66	12720.6	9850.18	20438.8	0	22514.9
TG 51:2;O|TG 18:0_18:0_15:2;O	5.73064e+06	5.51393e+06	600987	2.79237e+06	2.50692e+06	579931	1.41755e+06	2.1989e+06	1.95433e+06	679519	4.90472e+06	4.56592e+06	3.561e+06	3.27999e+06	1.74033e+06	844752	2.13993e+06	1.95031e+06
TG 51:2;O2|TG 14:0_14:0_9:0;O(FA 14:1)	98711.7	89003.2	105006	75334.4	70100.3	82301.1	91066.3	71624.2	86194.6	121354	108042	93197.4	25848.3	43314.3	69655.3	57944.1	39622.3	33114.1
TG 51:2|TG 15:0_18:1_18:1	1.11512e+07	1.1739e+07	1.04372e+07	9.66322e+06	7.67131e+06	8.26476e+06	5.47952e+06	7.08235e+06	5.74388e+06	1.05354e+07	8.63824e+06	1.01532e+07	1.08902e+07	1.1503e+07	6.04068e+06	5.80061e+06	8.79775e+06	7.69475e+06
TG 51:3;O|TG 17:0_16:1_18:2;O	69873.9	32167	19712.4	66280.8	96484.4	89505.3	46773.6	44134.9	74935.4	59349.5	50913	94664.7	85503	37648.3	85606.1	50649.7	34201	60091.5
TG 51:3;O2|TG 12:0_16:1_9:0;O(FA 14:1)	107178	104497	114896	108835	103379	120832	106244	82897.2	121345	131380	137247	123320	47571.6	51501.1	108538	89985.4	76344.2	51953.7
TG 51:3|TG 16:1_17:1_18:1	6.34396e+06	5.44169e+06	4.76655e+06	5.03953e+06	3.98823e+06	3.51647e+06	2.4265e+06	3.55407e+06	2.21627e+06	5.32628e+06	3.98503e+06	4.82512e+06	6.36267e+06	6.48393e+06	3.26998e+06	2.96093e+06	5.21251e+06	6.18941e+06
TG 51:3|TG 16:1_17:1_18:1_1	4.39777e+06	3.05051e+06	3.312e+06	2.5894e+06	912972	2.39585e+06	1.4341e+06	1.68072e+06	1.48015e+06	2.05286e+06	2.00696e+06	3.37283e+06	3.32449e+06	3.02248e+06	1.83561e+06	1.73114e+06	2.41813e+06	2.00974e+06
TG 51:3|TG 17:1_17:1_17:1	532424	33946.9	491519	621932	799727	619693	341658	693037	642449	587967	540114	284169	763806	454761	596309	610683	644684	500073
TG 51:4|TG 16:1_17:1_18:2	2.47228e+06	1.9572e+06	1.86039e+06	1.58939e+06	1.46009e+06	1.30186e+06	761341	1.30807e+06	638391	2.03309e+06	1.19387e+06	1.56286e+06	2.59566e+06	2.5056e+06	997072	937459	1.65947e+06	2.18062e+06
TG 51:5|TG 16:1_17:2_18:2	57869.7	123888	28562.3	28906.5	51149.3	80374.2	13658.1	40923.7	12304.6	101752	66765	20813	89948.8	75700	101543	67299	39283.3	323584
TG 52:0|TG 14:0_18:0_20:0	4.02955e+06	4.211e+06	5.00961e+06	4.98115e+06	4.6894e+06	3.90993e+06	809576	5.04513e+06	4.83247e+06	3.89631e+06	4.65654e+06	4.58516e+06	4.7406e+06	4.28023e+06	3.01714e+06	4.33191e+06	4.83022e+06	4.83297e+06
TG 52:1;O2|TG 12:0_14:0_10:0;O(FA 16:0)	124486	80564.2	30866	342679	263482	374960	186238	216295	447239	276104	305691	195911	318488	85547.7	385963	301194	242020	162470
TG 52:1|TG 14:0_14:0_24:1	9.67464e+06	9.62245e+06	9.02421e+06	7.54891e+06	6.65712e+06	7.52831e+06	5.9153e+06	6.07106e+06	6.46494e+06	9.64497e+06	8.42875e+06	9.16686e+06	7.54913e+06	7.6833e+06	6.25296e+06	5.27888e+06	6.08636e+06	5.15258e+06
TG 52:1|TG 16:0_18:0_18:1	2.27736e+06	2.3984e+06	2.52548e+06	2.96379e+06	3.00613e+06	2.96567e+06	2.21625e+06	575718	564858	2.49754e+06	2.82281e+06	2.72478e+06	3.14063e+06	3.08632e+06	2.11421e+06	2.44205e+06	3.46166e+06	2.81691e+06
TG 52:2;O|TG 16:1_16:1_20:0;O	0	2120.15	3020.11	1799.24	0	5256.47	5201.17	2033.93	1410.74	5010.33	0	21087.6	2227.64	4281.47	0	0	1871.2	2253.21
TG 52:2;O|TG 18:1_18:1_16:0;O	2.02696e+06	4.03059e+06	3.91041e+06	1.51957e+06	3.18421e+06	1.43281e+06	2.95837e+06	3.04689e+06	2.50537e+06	3.54256e+06	2.25461e+06	3.4385e+06	4.13884e+06	4.42498e+06	2.2915e+06	2.0452e+06	2.99241e+06	2.07861e+06
TG 52:2|TG 16:0_18:1_18:1	3.84509e+07	3.46563e+07	2.71227e+07	1.58567e+07	1.31242e+07	1.45917e+07	8.45551e+06	1.00243e+07	9.32301e+06	2.81988e+07	2.41098e+07	2.52325e+07	2.1236e+07	2.19035e+07	1.01696e+07	8.5109e+06	1.17547e+07	8.30792e+06
TG 52:3|TG 16:1_18:1_18:1	3.36002e+07	2.9509e+07	2.18634e+07	1.28476e+07	9.3914e+06	1.24764e+07	4.89957e+06	6.40515e+06	4.88808e+06	2.34453e+07	2.05493e+07	2.07326e+07	2.35602e+07	2.19214e+07	6.22648e+06	5.06479e+06	6.95842e+06	5.792e+06
TG 52:3|TG 16:1_18:1_18:1_1	1.25916e+06	1.04639e+06	837781	620597	394520	362267	272742	349199	360415	787158	559313	745078	1.02954e+06	935096	508087	274399	796567	949385
TG 52:4|TG 16:0_18:2_18:2	7.24008e+06	5.88843e+06	4.4507e+06	2.33988e+06	1.85197e+06	2.29405e+06	778817	563073	901390	5.09693e+06	5.12859e+06	4.70587e+06	5.77731e+06	4.72633e+06	1.08702e+06	508897	811715	1.19448e+06
TG 52:5|TG 16:1_18:1_18:3	1.20891e+06	596180	859021	333123	235473	438422	213176	111740	81193.7	928752	840881	850534	423286	160757	198548	123108	52463.9	102197
TG 52:6|TG 16:1_18:2_18:3	105471	89384.8	2286.86	26574	67299.6	51538.3	50291.9	43572.8	58501.8	23873.5	111853	24837.9	38297.9	82756.2	22554.8	60437.3	53746.1	11509.1
TG 53:0|TG 14:0_16:0_23:0	186218	174219	0	228945	0	245794	1.06918e+06	2.20426e+06	250481	273958	195083	65557	261300	140448	262105	1.64312e+06	84851.6	1.26558e+06
TG 53:1;O2|TG 12:0_12:0_14:0;O(FA 15:0)	271901	195173	116742	23373.5	67369.4	9517.81	2038.11	49423.5	94294.3	85969.2	131875	96017.1	308491	109037	35408.9	21603.4	65264	0
TG 53:3;O|TG 18:1_22:1_13:1;O	138543	109262	85910.4	122202	120184	128993	189843	126236	165651	84910.9	130839	115891	63307.8	49776.9	101889	107016	70150.9	61622.3
TG 53:3;O2|TG 14:0_16:1_9:0;O(FA 14:1)	295300	276382	314511	248050	232032	272601	273182	193163	262359	306502	336943	301540	133554	146635	249513	167229	144387	121881
TG 53:3;O3|TG 14:0_17:3_22:0;O3	2464.8	25539.6	28556.7	18446.8	16496.5	19370.7	18195.9	10012.5	22311	22163.2	35211.5	30381.2	0	0	24843.7	6582.11	4887.24	3957.31
TG 53:3|TG 16:1_18:1_19:1	1.44369e+06	1.63593e+06	1.17364e+06	1.0644e+06	980052	956499	672049	880871	586622	1.57721e+06	1.1525e+06	1.54484e+06	1.58636e+06	1.82335e+06	738066	701014	1.08639e+06	226582
TG 53:3|TG 17:1_18:1_18:1	3.49032e+06	3.13942e+06	2.61044e+06	2.3241e+06	1.97019e+06	1.45313e+06	941673	1.40251e+06	669110	3.03e+06	1.8208e+06	2.53183e+06	3.67588e+06	4.02107e+06	1.29918e+06	1.19595e+06	2.16891e+06	2.98406e+06
TG 53:4;O2|TG 14:1_16:1_9:0;O(FA 14:1)	84907.8	30337.1	76063.4	55368.7	39623.3	50970.9	43983.4	3219.61	7448.45	83815.1	95404	59584	12764.8	22439.1	19891.1	60236.3	26387.3	19824.3
TG 53:4|TG 16:1_18:1_19:2	1.83245e+06	1.55395e+06	1.29749e+06	1.14217e+06	891179	749677	386219	587435	292726	1.45592e+06	1.01549e+06	1.3462e+06	1.69874e+06	2.08758e+06	228553	607984	1.07874e+06	1.27322e+06
TG 53:5|TG 18:1_17:2_18:2	327861	214479	179417	89386.3	130200	92686.1	48420.1	84859.7	45161.7	226948	213343	237427	270935	362815	77085.8	10301.9	143906	182060
TG 54:1;O2|TG 14:0_14:0_14:0;O(FA 12:0)	53957.8	65068.6	82522	12580	378587	289844	144470	129571	314196	135624	334507	337276	402769	0	504917	252803	238216	50218.9
TG 54:1|TG 14:0_22:0_18:1	11550	4624.29	10717.3	1926.11	8088.63	5673.55	19083.6	3899.06	13654.6	0	5099.34	7526.98	897.722	2800.29	15973.6	7777.13	7548.85	1369.1
TG 54:2;O2|TG 12:0_14:0_14:0;O(FA 14:1)	52088.2	103593	63471.8	239580	319023	328275	231266	280696	153967	231970	150241	291756	491719	193453	357719	334461	260088	215783
TG 54:2|TG 12:0_16:1_26:1	1.52972e+07	1.50033e+07	1.50782e+07	1.29907e+07	1.09485e+07	1.28379e+07	7.59354e+06	9.94716e+06	8.93212e+06	1.62806e+07	1.37654e+07	1.47146e+07	1.641e+07	1.53565e+07	1.02066e+07	8.51167e+06	9.51255e+06	7.64397e+06
TG 54:3;O2|TG 14:0_14:1_14:1;O(FA 12:0)	0	0	0	11458.5	46370.6	0	0	3610.83	78688.5	0	142532	71207.5	0	0	0	42988.2	0	2696.71
TG 54:3|TG 18:1_18:1_18:1	1.00864e+07	8.59592e+06	6.4553e+06	4.37733e+06	3.48318e+06	3.98776e+06	2.12413e+06	2.78496e+06	2.07743e+06	6.92265e+06	5.90971e+06	6.35638e+06	7.76615e+06	7.55411e+06	2.35865e+06	2.02272e+06	3.24888e+06	2.9325e+06
TG 54:4|TG 18:1_18:1_18:2	2.92002e+06	2.45348e+06	1.55597e+06	369562	742856	850848	623154	447669	114836	1.67096e+06	1.82887e+06	1.5239e+06	1.96133e+06	2.17341e+06	193615	331958	567105	755345
TG 54:5|TG 18:1_18:2_18:2	626437	514801	291665	179396	209481	181597	333236	191311	104866	345193	367208	318559	264935	384146	180292	164244	190084	292897
TG 54:6|TG 18:1_18:2_18:3	384609	231419	279876	169373	195626	130100	275675	256811	71475	197249	300036	271612	9467.65	186194	172063	79211.4	171459	160814
TG 54:7|TG 18:1_18:3_18:3	158318	101422	66113.2	59682.5	85557.2	28427.5	127430	50449.4	105475	25290.5	84543.1	116678	71043	103234	12194.1	89516.4	77988.7	72803.2
TG 54:8|TG 18:2_18:3_18:3	46847.6	45773.8	40232.6	16924.7	46055.8	19278.1	59524.2	74747.1	21362.4	23635.3	41364.8	18658.5	4482.64	18321.4	10350.1	24042.9	30181.9	20137.3
TG 55:0|TG 14:0_16:0_25:0	354559	234551	3.08261e+06	3.17326e+06	2.94468e+06	2.948e+06	276100	35200.3	550282	237602	187000	3.14673e+06	3.32283e+06	3.63475e+06	2.48047e+06	442381	2.74931e+06	2.45588e+06
TG 55:1;O2|TG 14:0_14:0_15:0;O(FA 12:0)	75285.4	84432.6	89876.7	60514.8	31676.4	30843.5	0	137210	3949.41	62268	11611.8	95949.1	30960	34883	46966.6	85039.5	59820.2	0
TG 55:1|TG 14:0_23:0_18:1	1.64107e+06	1.64029e+06	1.47317e+06	1.66497e+06	1.51902e+06	1.53639e+06	1.49536e+06	1.80931e+06	1.41999e+06	1.60803e+06	1.59718e+06	1.68048e+06	1.90576e+06	1.83726e+06	1.42378e+06	1.48121e+06	1.721e+06	1.96636e+06
TG 55:2;O|TG 16:0_18:1_21:1;O	72141.6	88540.2	273013	117498	25545	140326	28593.4	91091.6	35095.5	83550.8	295327	73976.6	70610.1	20770.6	172745	197089	5429.98	45585.3
TG 55:2|TG 13:0_18:1_24:1	3.25153e+06	3.31264e+06	3.10311e+06	3.26399e+06	2.9477e+06	3.0828e+06	3.15706e+06	3.13512e+06	2.87791e+06	3.53438e+06	3.08837e+06	3.09958e+06	3.79102e+06	3.65691e+06	2.81201e+06	2.6295e+06	3.05043e+06	3.42918e+06
TG 55:3;O2|TG 16:0_16:1_8:0;O(FA 15:1)	333852	316772	334084	196781	170895	211639	189426	151521	177424	331800	331311	288315	114541	136283	176910	124341	112823	60644.4
TG 55:3;O3|TG 18:1_15:2_22:0;O3	24430.6	29858.7	28104.3	13534.2	11464.9	20961.1	17891.7	11563.5	20688.9	29625.5	24504.8	26916	0	4667.42	13100.7	10278.5	0	1514.41
TG 55:3|TG 16:1_16:1_23:1	1.03782e+06	1.03294e+06	988010	717892	732758	917670	819362	832061	766410	940802	1.10963e+06	1.01461e+06	987127	1.03905e+06	727812	639703	529200	593761
TG 55:4;O2|TG 16:1_16:1_9:0;O(FA 14:1)	243023	241619	250951	156011	126558	176252	124877	97392.2	114278	217548	253534	221685	95592.7	95990.5	134461	84446.5	82591.4	60059.5
TG 55:4|TG 18:1_18:1_19:2	587361	715508	401986	276306	243216	244164	97687.4	198515	65927.5	421148	336297	404427	627245	583767	146369	107644	305686	511570
TG 56:1;O2|TG 12:0_14:0_14:0;O(FA 16:0)	74527	51234.4	69522.3	260404	28401.2	104476	104627	172279	141506	56805.5	183011	227547	112764	211004	197833	213892	419408	19839.6
TG 56:1|TG 14:0_26:0_16:1	5.11752e+06	4.79319e+06	4.25889e+06	4.13682e+06	3.76792e+06	4.00723e+06	3.55408e+06	4.42027e+06	3.36946e+06	4.85566e+06	4.11127e+06	4.54351e+06	5.26518e+06	4.85587e+06	3.30541e+06	3.50812e+06	3.65477e+06	3.70861e+06
TG 56:2;O2|TG 14:0_16:1_10:0;O(FA 16:0)	393160	349415	374623	541117	375879	510248	377969	191484	527783	550508	436233	478366	819662	644066	450742	361952	149068	303756
TG 56:2|TG 14:0_18:1_24:1	2.15096e+07	2.08622e+07	1.99836e+07	1.60045e+07	1.37801e+07	1.62949e+07	9.43022e+06	1.31406e+07	1.06615e+07	2.1357e+07	1.69325e+07	1.94093e+07	2.1251e+07	1.92924e+07	1.21667e+07	1.02833e+07	1.16836e+07	9.84595e+06
TG 56:3;O2|TG 12:0_16:1_14:0;O(FA 14:1)	5279.21	10524	211564	20657.2	20229.4	97178.4	13265.2	20847.5	221799	19121.7	65497.3	97113.1	223969	216538	186600	5754.96	323140	27648
TG 56:3|TG 16:1_16:1_24:1	9.53508e+06	9.20537e+06	8.75865e+06	5.7644e+06	4.59156e+06	5.73531e+06	2.5041e+06	3.78225e+06	2.69933e+06	9.3288e+06	8.07251e+06	8.09741e+06	1.00201e+07	8.74497e+06	3.88168e+06	2.99183e+06	3.4785e+06	2.8768e+06
TG 56:4|TG 14:1_24:1_18:2	856925	845917	458594	363598	334959	278438	208177	215131	72102.6	642393	573256	601315	283965	523824	242584	126045	311326	125773
TG 57:1;O2|TG 15:0_15:0_15:0;O(FA 12:0)	0	0	45161.6	100960	0	98567.9	18336.5	0	24406	93782.5	0	120526	70683.6	80606.2	60684.3	77189.9	98751.6	54499.2
TG 57:1|TG 14:0_25:0_18:1	1.11602e+06	1.20687e+06	900976	1.08041e+06	1.16182e+06	1.16433e+06	1.09871e+06	1.33523e+06	1.1343e+06	1.09708e+06	800417	956169	1.45545e+06	1.35534e+06	937033	1.06353e+06	1.44715e+06	1.73224e+06
TG 57:2;O2|TG 14:0_16:1_15:0;O(FA 12:0)	91879.2	26812.4	0	18364.1	44029.2	86100.8	132533	8096.53	128292	83045	38101	77403.5	30681.1	0	79562.8	92761	27212.9	105288
TG 57:2|TG 14:0_18:1_25:1	3.26666e+06	3.04238e+06	2.69049e+06	2.92449e+06	2.69727e+06	2.19577e+06	2.47003e+06	3.00521e+06	2.33055e+06	3.09197e+06	2.54715e+06	2.79824e+06	3.75384e+06	3.65997e+06	2.18994e+06	2.3385e+06	2.74772e+06	3.42006e+06
TG 57:3;O2|TG 12:0_16:1_15:1;O(FA 14:0)	24961.2	16063	18608.2	15923.6	17189.8	22349.4	4497.95	6558.62	13729.6	20816.1	16833.8	14101.2	23082.9	74437.9	2868.02	21400.6	12265.4	41369.2
TG 57:3;O2|TG 14:0_14:0_17:2;O(FA 12:0)	29525.7	26081.2	27216.3	32179.6	29092.1	84549.6	25339	10608.7	27055.4	42907.9	13978.3	0	46837.4	0	34078.4	24025	58930.4	57290
TG 57:3;O2|TG 16:0_18:1_9:0;O(FA 14:1)	134870	109640	114298	55379.4	62938.8	83580.6	50191.7	43771.7	43633	94504.7	108676	101171	47095.5	47351.3	33935.6	39085.9	24986.5	23294.7
TG 57:3|TG 16:1_16:1_25:1	1.60741e+06	1.7965e+06	1.44092e+06	1.20774e+06	1.09754e+06	1.35604e+06	1.03307e+06	1.1618e+06	1.03871e+06	1.55965e+06	1.3001e+06	1.47803e+06	1.85342e+06	1.77806e+06	933472	923105	1.16872e+06	806517
TG 57:4;O2|TG 16:1_18:1_9:0;O(FA 14:1)	199508	183332	197842	84181.3	27775.1	114230	67171.3	66794.5	67704.9	170676	97605.4	130546	79799.5	80784.6	83326	57778.7	52940.5	45413.8
TG 57:4|TG 16:1_24:1_17:2	184075	182613	89803.1	192873	163012	104729	136183	191840	81064.8	185837	192191	261549	385443	248462	88557.4	153955	102141	283544
TG 58:1;O2|TG 12:0_16:0_14:0;O(FA 16:0)	291277	270344	52179.3	167928	150924	102303	36089.5	205826	119503	230211	238731	225238	304142	309775	118878	25386.4	263645	47322.4
TG 58:1|TG 14:0_26:0_18:1	3.76537e+06	3.34368e+06	3.03867e+06	3.20155e+06	2.88274e+06	3.2305e+06	3.08857e+06	4.02717e+06	3.00494e+06	3.47538e+06	2.37163e+06	3.08012e+06	4.25276e+06	3.90639e+06	2.63663e+06	3.23159e+06	3.17042e+06	3.70427e+06
TG 58:2;O2|TG 12:0_14:0_14:0;O(FA 18:1)	462642	592999	375369	593417	515710	538839	397276	424643	501978	580362	431216	492533	484118	562705	416070	444410	745785	630178
TG 58:2|TG 14:0_18:1_26:1	1.78046e+07	1.65917e+07	1.3879e+07	1.09392e+07	9.3641e+06	1.13377e+07	6.38136e+06	9.11116e+06	6.99432e+06	1.52012e+07	1.13222e+07	1.3783e+07	1.57595e+07	1.40564e+07	7.64882e+06	7.06672e+06	8.25986e+06	7.47609e+06
TG 58:3;O2|TG 14:0_16:1_14:0;O(FA 14:1)	455693	385896	264302	239320	213876	322094	300032	98953.4	368975	104552	136914	162050	482597	626094	346987	233030	460839	214590
TG 58:3|TG 16:1_18:1_24:1	1.28741e+07	1.21794e+07	1.00091e+07	7.05926e+06	5.92017e+06	7.22803e+06	3.27714e+06	5.25654e+06	3.48657e+06	1.1129e+07	8.54573e+06	9.87865e+06	1.35738e+07	1.23838e+07	4.50385e+06	4.00705e+06	4.69893e+06	4.66048e+06
TG 58:4;O2|TG 12:0_16:1_16:1;O(FA 14:1)	89370.9	97069.7	58922.8	100284	49798.4	68763.4	32143.2	40307.1	45935.2	96642.2	92388.7	92832	102014	49032.5	61357.1	72501.2	76077.8	12197.7
TG 58:4|TG 16:1_24:1_18:2	1.83839e+06	1.71966e+06	1.41369e+06	760377	702831	779549	360465	518180	350615	1.51133e+06	1.37781e+06	1.34633e+06	1.5461e+06	1.50439e+06	476695	376955	451710	461822
TG 58:5|TG 16:1_24:1_18:3	136254	114898	95848	40593.2	20188.7	60068.7	8764.65	11043.8	26509.3	99544.8	99934.6	121534	111703	43092.8	20077.3	10958.9	13520.5	11007.9
TG 59:1|TG 12:0_29:0_18:1	899885	764306	515237	728530	675478	749084	768784	1.11066e+06	667986	703225	498327	636345	1.09978e+06	1.03633e+06	607805	847336	1.02442e+06	1.35271e+06
TG 59:2;O2|TG 12:0_14:0_15:0;O(FA 18:1)	279549	223315	249047	331270	330185	64310.4	270724	323221	299645	285632	253426	178409	426428	433352	260992	318812	512771	385817
TG 59:3;O2|TG 12:0_16:1_17:0;O(FA 14:1)	21512.3	25112.2	29107.1	16117.6	28808.2	61953.2	47138.5	40123.6	39821.5	32936.8	32929.2	31075	32114.2	53046.9	38741.7	40990.5	44832.9	35078.4
TG 59:3;O2|TG 16:1_16:1_12:0;O(FA 15:0)	54419.2	50779	43208.4	81594.7	116746	95621.9	98376	92402.5	88340.1	55784.7	81920	101223	179014	177472	86450.5	95800.2	169514	236802
TG 59:3|TG 16:1_19:1_24:1	1.61968e+06	1.47614e+06	1.23097e+06	1.15661e+06	860866	1.19327e+06	648674	1.2003e+06	788783	1.32708e+06	1.06251e+06	1.2082e+06	1.98481e+06	1.98567e+06	867237	704224	1.13048e+06	1.38752e+06
TG 59:4;O2|TG 12:0_18:1_12:0;O(FA 17:2)	4786.47	0	2765.25	19605.9	0	10337.6	59468.5	35383	48086.2	2279.12	19269.9	3934.18	18149.3	20923.3	33466.6	28772.9	75926.4	24854.9
TG 59:4;O2|TG 18:1_18:1_9:0;O(FA 14:1)	50953.1	58700.5	49117.3	25983.7	18299.7	26588.6	12856.4	16369.3	2788.44	48248.9	38368.1	43259.8	22035.9	14617.8	11171	9924.54	12182.3	6092.63
TG 59:4|TG 18:1_24:1_17:2	329423	295725	237338	70492.2	304370	136793	224267	157204	126357	316364	286341	255107	446905	414542	100235	181491	125579	283105
TG 59:8|TG 15:0_18:1_26:7	2090.64	2289.24	1944.59	3266.22	5598.33	2610.34	3697.14	4695.82	1827.25	1818.47	3778.15	0	3708.82	1288.63	0	1850.52	1553.35	2876.43
TG 60:1;O2|TG 16:0_16:0_12:0;O(FA 16:0)	74320.9	315131	301306	84202	215867	129846	40562.6	70106	63655.1	121947	298259	70308.3	157353	118339	66264.6	67223.7	59086.8	211803
TG 60:1|TG 14:0_28:0_18:1	2.72694e+06	2.75159e+06	2.20644e+06	2.64061e+06	2.51095e+06	2.78519e+06	2.70243e+06	3.5977e+06	2.52759e+06	2.75287e+06	2.22533e+06	2.26252e+06	3.35901e+06	3.21331e+06	2.27276e+06	2.9766e+06	2.93183e+06	3.188e+06
TG 60:2;O2|TG 14:0_16:1_16:0;O(FA 14:0)	568413	394357	409248	641790	541987	453286	192804	442678	401594	458824	367666	496438	939604	704581	332953	376672	679457	414223
TG 60:3;O2|TG 14:0_16:1_16:0;O(FA 14:1)	516230	528811	580841	745329	637238	549212	390001	505247	523496	680917	553619	611328	1.41092e+06	1.24823e+06	469226	555128	833102	554844
TG 60:3|TG 16:1_18:1_26:1	8.91538e+06	8.04042e+06	6.09362e+06	4.87826e+06	3.8422e+06	4.75329e+06	2.10448e+06	3.78231e+06	2.28739e+06	6.73691e+06	4.88423e+06	6.02657e+06	9.85952e+06	8.67366e+06	2.69308e+06	2.84643e+06	3.56335e+06	3.5644e+06
TG 60:4;O2|TG 14:0_16:1_14:0;O(FA 16:2)	351533	317689	248837	278940	242820	252096	130254	164640	153089	295038	146663	293905	548260	527915	172832	174524	257384	192527
TG 60:4|TG 16:1_26:1_18:2	2.04471e+06	1.84284e+06	1.51505e+06	977371	818870	960056	428214	623849	408918	1.51283e+06	1.33448e+06	1.41297e+06	2.01127e+06	1.77865e+06	590426	443308	497162	640551
TG 60:5|TG 16:1_26:1_18:3	192120	192088	150493	77235.8	48121	49580.9	44413	45548.2	33131.2	140082	133998	138182	185538	170301	13236.6	26160.7	36816.8	29418.7
TG 61:2|TG 27:0_16:1_18:1	873458	707451	430749	704437	587411	605156	665543	872184	496496	651753	477114	571556	1.06412e+06	1.09498e+06	500600	652330	873883	1.2822e+06
TG 61:3;O2|TG 14:0_16:1_17:0;O(FA 14:1)	266518	80835.9	88911.9	303299	174147	157484	102730	230393	163502	105822	128386	174925	245411	359255	96300.6	167919	337295	115858
TG 61:5;O2|TG 14:0_16:1_14:1;O(FA 17:2)	6586.17	23268	0	37850.3	5209.95	38958.3	18444.4	3988.31	39975.4	13591.2	27041.9	25653.1	12966.8	28921.3	22815.9	11342.4	14577.5	20646.2
TG 62:1|TG 14:0_30:0_18:1	1.88283e+06	2.04054e+06	1.643e+06	1.76323e+06	1.76562e+06	1.79608e+06	1.77863e+06	2.28144e+06	1.70906e+06	1.91068e+06	1.52536e+06	1.60684e+06	2.19095e+06	2.24029e+06	1.47005e+06	1.98412e+06	1.66081e+06	1.99819e+06
TG 62:2|TG 28:0_16:1_18:1	2.33597e+06	2.23748e+06	1.91884e+06	1.91639e+06	1.48698e+06	1.71305e+06	1.29629e+06	2.06132e+06	1.15528e+06	1.97832e+06	1.06839e+06	1.80241e+06	2.92322e+06	2.81696e+06	1.22972e+06	1.68632e+06	1.70316e+06	2.09439e+06
TG 62:3;O2|TG 14:0_16:1_14:0;O(FA 18:1)	796951	832408	677269	995907	564185	577297	311343	415908	534260	919631	736547	882788	1.65883e+06	1.38343e+06	365173	598028	963486	584541
TG 62:3|TG 18:1_18:1_26:1	2.65201e+06	2.66072e+06	1.79252e+06	1.63729e+06	1.2289e+06	1.43244e+06	852177	1.40505e+06	725597	1.93525e+06	1.33561e+06	1.89216e+06	3.35054e+06	2.89817e+06	657450	1.01791e+06	1.29024e+06	1.53604e+06
TG 62:4;O2|TG 12:0_16:1_16:0;O(FA 18:2)	533058	528748	394532	440921	195183	366250	178436	60036.5	246867	468545	416820	444761	958302	847628	250548	251474	432308	292757
TG 62:5;O2|TG 16:1_16:1_16:1;O(FA 14:1)	129011	88992	96987.9	43672.9	47430.6	57572.9	6990.14	12714.5	6744.85	109267	90595.2	106780	205750	110737	36774.2	54658.7	3749.54	56241.1
TG 63:2|TG 29:0_16:1_18:1	374087	263138	251761	455066	267710	402102	371823	486285	212633	349742	263202	380535	367588	743854	243716	356577	542187	793977
TG 63:3;O2|TG 14:0_16:1_16:0;O(FA 17:1)	212832	194269	180107	375877	220410	285801	166247	226029	143731	184807	146809	212536	458626	573644	162012	179624	421545	384586
TG 63:4;O2|TG 16:1_16:1_17:1;O(FA 14:0)	103016	94855.6	63036.5	108406	41364.3	65398.8	32441.7	71392	46476.3	141601	45768.8	107295	189765	166215	34726.3	20851.6	90729.3	11395.8
TG 63:4|TG 16:1_28:1_19:2	54150.2	113178	85638.4	39248.3	124083	96906.4	122736	82664.8	99013.2	131211	73142.1	134404	91970	174875	103622	101376	130182	41583.8
TG 64:1|TG 16:0_32:0_16:1	850353	819115	707025	633464	763123	770875	751287	881853	661666	760249	600332	715010	794024	949958	566706	701211	792745	996437
TG 64:3;O2|TG 14:0_18:1_16:0;O(FA 16:1)	733729	766452	490828	742795	623703	595001	322582	197228	369887	785761	585418	730015	1.40415e+06	1.23688e+06	382532	470153	824289	579952
TG 64:3|TG 16:1_18:1_30:1	497777	590058	606314	623408	427876	548708	351904	589487	380756	607708	509439	573173	1.1468e+06	1.05795e+06	411051	461714	601273	686529
TG 64:4;O2|TG 16:1_16:1_18:1;O(FA 14:0)	792448	780232	465426	511917	568592	563940	305388	464675	353292	319871	608683	689696	992403	907274	360524	434293	411713	576578
TG 64:5;O2|TG 16:1_16:1_18:1;O(FA 14:1)	114461	198855	82801.5	54601.6	114790	20282.3	46563.5	53725.4	61441.1	186856	79670.8	72668.5	347441	10123	68561.1	75118	34308.7	32334.8
TG 65:1|TG 14:0_33:0_18:1	108532	812824	132616	700110	593997	527124	578209	830456	546580	736561	235436	555947	944945	1.12703e+06	86927.7	678667	753723	1.04935e+06
TG 65:2;O2|TG 14:0_16:0_18:0;O(FA 17:1)	354375	259631	210913	297389	168258	284909	175357	66507.2	197413	318980	229347	207312	438863	106196	163446	228868	281412	142656
TG 65:2|TG 24:0_18:1_23:1	263449	280254	206252	221445	271917	185153	92791.9	328737	114160	258697	179879	241630	432319	434052	161672	239167	232989	467785
TG 65:3|TG 16:1_24:1_25:1	268266	126400	164180	178278	78884	226764	172359	267319	206782	233455	56993.8	87299.8	166158	425883	214911	207521	251490	384409
TG 66:1|TG 16:0_32:0_18:1	115456	306255	256739	213053	238657	214425	224888	301146	291595	51260.1	233046	226197	378501	99888.5	244953	244050	296123	393019
TG 66:2;O2|TG 14:0_16:0_18:0;O(FA 18:1)	439690	330815	394579	364004	347588	307357	211804	387478	295774	44810.9	288758	389234	663848	591897	209915	282894	396922	271832
TG 66:2|TG 32:0_16:1_18:1	363145	624380	486564	515978	407218	421519	388978	472914	356628	492568	346987	461079	771628	763766	301152	466412	378205	649649
TG 66:3;O2|TG 16:0_16:1_16:0;O(FA 18:1)	458273	905992	358791	734305	617204	629563	60417.1	546031	305751	662672	586071	606391	1.14336e+06	1.27892e+06	104214	352064	588025	545759
TG 66:4;O2|TG 14:0_18:1_18:1;O(FA 16:1)	735592	651051	526685	496822	480983	423992	245096	241397	259009	559146	471155	463267	965225	1.06493e+06	287111	212389	542839	236029
TG 66:4|TG 16:1_18:1_32:2	192652	43919.1	161797	160631	73021.1	72010	58933.2	142933	60063.4	130031	141116	185059	282889	215460	118828	130667	158220	169588
TG 66:5;O2|TG 16:1_18:1_18:1;O(FA 14:1)	261844	255572	90408.9	142029	110600	139362	62647.3	116543	64311.4	223002	178621	112401	422811	320064	58675	50022.7	101801	100065
TG 67:2|TG 32:0_17:1_18:1	80180.1	151881	97109.2	157559	134963	132052	115036	187625	39195	36260.1	87226.7	133787	242674	282509	59758.9	157493	117052	161396
TG 67:3;O2|TG 16:0_16:1_18:0;O(FA 17:1)	312166	270918	166970	234985	267486	226165	213638	195651	142447	280375	176629	238446	297868	362855	119195	165067	298360	195132
TG 67:3|TG 18:1_24:1_25:1	195024	31377.5	14335.6	121411	81577.1	120996	131501	35252.4	37040.9	20570.5	48189.1	177700	18906	194609	68474	62501.2	119410	245222
TG 67:5;O2|TG 16:1_16:1_18:2;O(FA 17:0)	8042.22	34416.2	12092.2	23216.8	54596.2	37034.5	22389.7	52094.5	56476.5	6349.84	59688	17112.4	60526.9	521883	8544.07	62519.4	53141.1	56543.6
TG 68:1|TG 14:0_36:0_18:1	158298	144038	120837	131399	220214	52362.3	250992	213604	187020	155111	55524	112192	128446	177937	163245	166667	194163	314472
TG 68:2|TG 32:0_18:1_18:1	267731	312711	237410	241457	200560	212485	166828	304641	177515	214620	176921	178146	399479	381757	175717	221411	223223	343583
TG 68:4;O2|TG 18:1_18:1_18:1;O(FA 14:0)	338319	507113	332845	328811	171212	306573	128740	288999	110736	441807	350107	396667	946630	827899	166042	243859	342323	300102
TG 68:6;O2|TG 16:1_16:1_18:2;O(FA 18:1)	61477.3	45438.8	11867.7	28162.9	4619.08	28751.6	0	1831.04	1311.47	3306.91	185530	35261.8	54701.6	53508.3	1479.5	1274.22	0	11328.3
TG 69:1|TG 14:0_37:0_18:1	225687	63217.6	67763.3	73401.8	25363	44287.4	24129	73220.1	104869	62340.8	103957	64055.1	102620	115691	67639.8	42220	67673.8	130125
TG 69:1|TG 16:0_35:0_18:1	148297	172121	73860.7	136366	25363	20807.5	23722	80503.2	110145	91762.4	35061.9	29621.5	147870	115691	94794	38550.7	96875.4	200232
TG 69:2|TG 38:0_14:1_17:1	59781.9	96016.8	23067.7	80270.8	172535	204973	59936.3	73359	47126.4	135313	136165	176792	132052	67017.2	66689.3	56319.9	47718.2	117525
TG 70:1|TG 16:0_38:0_16:1	174302	95602.2	136721	137550	144687	53518.6	200649	172064	112895	37258.2	101037	114945	175237	175635	126102	61486.5	43015.3	217040
TG 70:13|TG 16:4_16:4_38:5	17942.6	48351	17487.3	13940.3	37104.2	16348	811.292	11506.6	6813.18	10705.3	24659.5	19952.8	45983	30049.8	16403.4	13311.5	21801	9645.48
TG 70:2|TG 14:0_18:1_38:1	164590	137540	74515.4	168330	112555	150488	189882	206284	170215	153153	140084	139420	171465	106321	58872.8	142154	130663	227639
TG 70:6|TG 17:0_17:0_36:6	33480	48987.2	24608.4	46925.2	39910.1	39414.8	5199.56	30036.3	47056	18861.4	66139.9	41255.8	112052	74075.6	29017.8	18341.5	91958.8	0
TG 71:4;O2|TG 16:1_16:1_15:1;O(FA 24:0)	114534	89728.1	91638.7	121641	114434	102331	57972.3	115030	68253.5	143043	105830	134787	288251	258016	54283.3	76557.1	170082	184562
TG 72:3;O2|TG 12:0_18:1_24:0;O(FA 18:1)	366737	266616	303502	314230	265274	247013	144456	249897	118770	347991	89422.8	383198	928127	652122	188146	222420	388806	223785
TG 72:3|TG 16:1_18:1_38:1	70327.6	85610.6	177854	77611.6	96729.1	102041	80777.1	107124	49134	164497	97928.8	32713.9	122611	133672	76897.6	180138	55795.7	132205
TG 74:5;O2|TG 16:1_16:1_24:0;O(FA 18:2)	219257	231056	185458	158255	156198	168475	96119.8	153398	108503	209026	178256	233869	567740	452935	99304.2	128503	164113	175851
TG 78:4;O2|TG 18:1_18:1_18:1;O(FA 24:0)	116618	126724	59970.8	86306.3	49391.9	79929.4	32295.9	69699.2	24414.6	75215.4	65047.9	108297	232263	192120	38346.8	56829.3	86937.1	80656.6
TG 84:3|TG 16:1_34:1_34:1	118533	129651	334173	108881	308996	177424	388674	186108	281680	342623	339650	331107	280964	242075	88359.7	72158	70856.8	22505.8
TG O-41:0|TG O-13:0_14:0_14:0	17831.5	4935.19	10354.9	14822.7	6902.97	18560.8	20146.5	26432.8	27412.8	4794.21	5723.38	4778.46	4147.85	4461.89	9862.19	1541.51	7808.01	6357.49
TG O-42:0|TG O-13:0_14:0_15:0	24376.1	29699.8	18973.3	52057.8	62400.1	49012.9	58982	63665.8	69176.7	39657.7	47777.4	41478.8	54574.7	64746.6	41309.2	61519.5	54670.1	54505.5
TG O-42:1|TG O-16:0_12:0_14:1	3205.02	4710.35	10232.5	7132.13	25763.6	38345.6	48230.6	50005.3	27296.8	14311.3	7721.74	1457.2	2903.27	2681.11	40943.6	45733.8	5584.15	35420.1
TG O-43:2|TG O-15:0_14:1_14:1	4976.97	1751.87	0	6188.16	3984.26	13482.9	23728.4	0	21233.2	5661.15	1967.47	2932.43	3698.06	3418.46	13204	5523.07	15258.9	4671.11
TG O-44:0|TG O-18:0_12:0_14:0	95581.1	82910.7	111103	154757	154535	167323	185963	199822	202556	110675	91057.1	155037	166778	174922	128579	161312	170865	193953
TG O-44:1|TG O-18:0_12:0_14:1	227813	227330	246705	412004	470511	433133	584457	619901	637389	343557	318957	278067	482361	342504	448657	544944	424301	553919
TG O-44:2|TG O-18:1_12:0_14:1	54288.8	95242.6	61172.4	133522	79684.2	106782	184843	214463	209659	44042.4	44988	41371.2	86574.8	84639.8	90799.3	120459	135055	148970
TG O-45:1|TG O-21:1_12:0_12:0	2254.72	25221.4	70542	161265	203208	160982	327060	337268	266886	72483.7	91595.5	111620	137993	114406	204096	246695	253174	345338
TG O-46:1|TG O-16:1_15:0_15:0	1.56039e+06	1.63325e+06	1.68891e+06	2.90935e+06	3.15476e+06	2.90113e+06	3.74571e+06	3.89737e+06	3.90108e+06	2.00682e+06	2.03921e+06	2.27823e+06	3.27153e+06	3.15512e+06	2.88029e+06	3.47672e+06	3.25164e+06	3.55021e+06
TG O-46:2|TG O-18:1_12:0_16:1	529759	386490	582680	927636	1.03888e+06	949248	1.34016e+06	1.40817e+06	1.41099e+06	506827	708501	736452	939047	912903	968823	932198	1.02731e+06	1.28741e+06
TG O-47:1|TG O-19:1_14:0_14:0	212557	192276	225114	501446	583523	482239	796228	969224	789035	251681	236944	270198	264461	387936	554773	737522	762221	1.02862e+06
TG O-47:10|TG O-15:4_16:3_16:3	84721.1	21287.6	30547.5	0	12665.7	5811.47	8156.49	17396.6	6113.99	12860.6	48920.9	8243.64	26133	0	6534.24	10288	10712.4	0
TG O-47:2|TG O-15:1_16:0_16:1	3941.82	50341.5	64641.3	117740	156932	157929	229436	168537	175949	84289.4	75641.7	66029.5	95363.3	115423	87999.5	215228	207583	263418
TG O-48:0|TG O-20:0_11:0_17:0	9940.12	32252.3	498979	8942.5	26007.3	948379	6091.87	19178.8	461197	3597.31	1.28947e+06	19516	887328	10900.1	2.15509e+06	439878	41201.9	12037.6
TG O-48:1|TG O-17:1_14:0_17:0	4.19884e+06	4.46924e+06	4.69661e+06	6.37828e+06	6.68173e+06	6.44553e+06	7.34403e+06	7.62174e+06	7.80019e+06	5.18403e+06	5.2061e+06	5.78007e+06	6.41382e+06	6.03211e+06	5.9045e+06	6.74992e+06	6.50882e+06	6.04812e+06
TG O-48:2|TG O-18:0_14:1_16:1	1.3044e+06	2.60448e+06	2.42425e+06	3.86603e+06	4.0606e+06	3.8767e+06	4.25133e+06	4.67343e+06	4.48001e+06	2.90478e+06	3.24452e+06	3.25718e+06	4.25091e+06	3.45341e+06	3.54915e+06	4.02688e+06	3.88733e+06	4.03894e+06
TG O-48:3|TG O-15:1_16:1_17:1	8.69837e+06	8.98729e+06	8.35425e+06	7.84765e+06	8.66036e+06	8.80146e+06	9.34682e+06	7.37913e+06	1.09447e+07	9.61481e+06	9.71315e+06	1.02222e+07	4.78192e+06	5.71698e+06	9.51593e+06	148559	6.51281e+06	3.16818e+06
TG O-49:1|TG O-18:0_15:0_16:1	310272	363044	373645	607026	820043	689008	1.02575e+06	1.13195e+06	867523	307788	320505	453987	640348	709269	617298	885560	1.14524e+06	1.43196e+06
TG O-49:2|TG O-17:1_14:0_18:1	246167	236526	262628	542238	549442	489125	734246	915732	696764	338663	284565	369227	396714	473741	476672	622859	652943	990547
TG O-49:3|TG O-17:1_14:0_18:2	517929	70499.5	0	0	102463	0	0	0	475486	1853.87	766127	14708.9	117068	338921	634073	354492	294056	403968
TG O-49:3|TG O-17:1_14:1_18:1	643582	69717.8	619435	0	193249	0	0	11670.8	200080	0	609364	613702	95187.1	98145.9	252618	0	96845.7	0
TG O-50:0|TG O-17:0_16:0_17:0	80136.1	849695	41352.9	288626	606471	137221	187872	257988	64088.7	42132	967615	204280	609878	64077.4	62993.2	289124	424630	222602
TG O-50:1|TG O-20:0_14:0_16:1	3.16279e+06	3.17923e+06	3.50649e+06	4.28582e+06	4.51905e+06	4.30565e+06	5.43039e+06	5.5093e+06	5.25966e+06	3.85142e+06	3.6507e+06	4.21363e+06	4.62008e+06	4.27792e+06	3.91046e+06	4.81561e+06	4.65189e+06	4.52594e+06
TG O-50:2|TG O-17:1_14:0_19:1	5.40955e+06	5.5567e+06	5.61532e+06	6.80592e+06	6.72816e+06	6.6737e+06	6.40966e+06	7.53005e+06	6.56255e+06	6.02477e+06	6.26349e+06	6.58307e+06	7.71783e+06	7.23662e+06	5.48268e+06	6.49746e+06	6.6885e+06	6.45088e+06
TG O-50:3|TG O-18:1_16:1_16:1	4.14662e+06	4.81919e+06	650805	4.33379e+06	602867	4.3596e+06	3.58948e+06	3.65977e+06	4.09017e+06	4.89114e+06	5.18339e+06	5.08542e+06	3.54865e+06	1.96745e+06	3.93381e+06	3.1224e+06	3.28625e+06	2.34647e+06
TG O-50:4|TG O-20:1_12:0_18:3	0	0	0	0	0	0	0	0	0	0	0	0	0	0	0	0	0	74296
TG O-51:1|TG O-19:1_15:0_17:0	341298	247758	266267	466231	593125	418694	753374	523326	579294	284585	305794	346228	534756	545239	382370	680969	902214	1.27045e+06
TG O-51:3|TG O-19:1_16:1_16:1	290363	428969	486221	671816	652639	762184	258212	388069	767300	595983	463853	159652	258245	93238.3	630693	609289	676066	632436
TG O-51:9|TG O-18:5_14:0_19:4	9262.47	5093.29	2819.31	7090.39	13632.5	8676.82	2131.41	5936.91	2785.66	12416.5	5982.99	0	1756.1	6853.07	0	1602.43	13299.5	10947.5
TG O-52:1|TG O-18:1_17:0_17:0	1.71297e+06	1.78725e+06	2.13764e+06	2.66215e+06	3.00237e+06	2.69915e+06	4.16218e+06	3.82175e+06	3.63084e+06	2.16661e+06	2.29617e+06	2.35565e+06	2.55742e+06	2.47404e+06	2.34327e+06	3.48503e+06	3.16083e+06	3.07171e+06
TG O-52:10|TG O-22:6_15:2_15:2	7734.3	7475.04	5861.24	8884.4	6388.55	2999.46	9495.19	2447.17	2098.89	5172.6	1994	3619.28	9220.22	8260.89	655.707	6944.91	11407.3	5442.86
TG O-52:2|TG O-20:1_14:0_18:1	3.41312e+06	3.39502e+06	3.40144e+06	3.87024e+06	3.6369e+06	3.51437e+06	3.37186e+06	4.10917e+06	3.39094e+06	3.51736e+06	3.72087e+06	3.81273e+06	4.35962e+06	4.20585e+06	2.80692e+06	3.52646e+06	3.73249e+06	3.54167e+06
TG O-52:3|TG O-17:1_17:0_18:2	3.49404e+06	3.67039e+06	3.36273e+06	3.32695e+06	3.23783e+06	3.38722e+06	2.66206e+06	3.20549e+06	2.77652e+06	3.68438e+06	3.78486e+06	3.85098e+06	4.30281e+06	3.9606e+06	2.54096e+06	2.61369e+06	2.92536e+06	2.78846e+06
TG O-52:4|TG O-18:0_16:1_18:3	0	0	367568	0	0	0	35330.9	94261.4	0	0	0	0	0	0	39921.4	0	0	0
TG O-52:8|TG O-16:2_18:3_18:3	2.40279e+06	2.05594e+06	1.77347e+06	863570	898205	443116	1.42974e+06	1.94373e+06	1.16294e+06	578585	1.32675e+06	1.76792e+06	2.49241e+06	2.45124e+06	1.26845e+06	867913	1.71923e+06	1.94564e+06
TG O-53:1|TG O-21:0_14:0_18:1	242111	195626	233434	366665	366123	318132	481063	517334	437369	131098	139783	198348	372770	437527	300538	508164	594231	818579
TG O-53:2|TG O-19:0_16:1_18:1	162802	224038	225626	367330	418446	165120	456437	491023	369926	194518	141586	216982	475450	483443	317262	516377	417841	746679
TG O-53:8|TG O-18:2_16:1_19:5	0	2840.3	11221.2	3048.86	4682.61	5039.65	3732.08	2479.39	1755.4	9163.79	9092.21	1574.45	1438.87	7228.57	5190.39	929.114	10267.3	0
TG O-53:9|TG O-19:5_17:2_17:2	1.66064e+06	1.08977e+06	733225	397603	493274	345780	147368	150230	202022	1.08052e+06	1.14948e+06	385412	1.47051e+06	1.30793e+06	263822	180258	128908	531262
TG O-54:1|TG O-16:1_19:0_19:0	1.08817e+06	1.32242e+06	1.694e+06	1.83309e+06	2.01259e+06	1.9686e+06	2.77604e+06	2.57544e+06	2.60703e+06	1.55888e+06	1.52699e+06	1.79479e+06	1.52807e+06	1.41435e+06	1.55292e+06	2.23875e+06	2.06533e+06	1.83365e+06
TG O-54:2|TG O-22:0_14:1_18:1	1.29226e+06	1.5517e+06	1.44816e+06	1.59723e+06	1.43094e+06	1.43645e+06	1.63084e+06	1.6763e+06	1.4618e+06	1.42465e+06	1.5307e+06	1.65566e+06	1.93415e+06	1.96152e+06	1.13726e+06	1.49266e+06	1.62188e+06	1.68369e+06
TG O-54:3|TG O-20:1_16:1_18:1	1.9098e+06	1.61761e+06	1.49828e+06	1.53324e+06	1.35041e+06	1.3376e+06	1.19859e+06	1.30613e+06	1.23973e+06	1.72655e+06	1.79814e+06	1.72678e+06	2.03332e+06	2.22115e+06	1.13237e+06	1.2741e+06	1.55789e+06	1.60117e+06
TG O-54:4|TG O-20:1_16:1_18:2	1.96498e+07	1.93619e+07	1.63834e+07	9.29082e+06	7.87986e+06	9.67983e+06	6.10195e+06	5.66417e+06	7.40383e+06	1.67559e+07	1.53369e+07	1.53703e+07	65267.4	8.44365e+06	7.02455e+06	4.9725e+06	6.30811e+06	4.12368e+06
TG O-54:5|TG O-20:1_16:1_18:3	0	245453	175568	6317.68	0	0	0	63265.9	0	0	206022	0	0	118653	0	0	0	0
TG O-55:2|TG O-21:0_16:1_18:1	219458	76374.9	122235	167179	125500	180629	245284	248976	127334	195656	204576	144131	335321	222447	194159	278526	321913	520979
TG O-55:3|TG O-19:1_18:0_18:2	1.04051e+06	1.40379e+06	1.00102e+06	914385	717161	718680	540259	429019	352847	1.25422e+06	798131	1.2887e+06	1.08536e+06	1.28904e+06	590093	541699	927556	1.10685e+06
TG O-60:3|TG O-19:1_19:1_22:1	285304	260851	233671	395144	385407	397193	389624	474445	319766	300058	327208	396480	547550	585760	290141	231040	446242	423031
TG O-61:11|TG O-21:3_20:4_20:4	0	1224.4	0	0	0	1096.93	0	0	1280.53	0	0	0	0	1922.68	0	835.361	0	1565.52
